# Supplementary material for: Endosomal signalling via exosome surface TGFβ-1
Source: J Extracell Vesicles. 2019 Sep 20;8(1):1650458. doi: 10.1080/20013078.2019.1650458 (PMC6764367; doi:10.1080/20013078.2019.1650458)
Supplement: Supplemental Material [file ZJEV_A_1650458_SM9071.zip]

Archive with 4 entries (3 files):
- ZJEV_A_1650458_Supplementary/
- ZJEV_A_1650458_Supplementary/Supplemental Table 1.xlsx
- ZJEV_A_1650458_Supplementary/MS_MSC_HMC1_EV_Proof_Supplement_Fig.pdf
- ZJEV_A_1650458_Supplementary/Supplemental_Data__Figure_legend.pdf
