# Supplementary material for: Endosomal signalling via exosome surface TGFβ-1
Source: J Extracell Vesicles. 2019 Sep 20;8(1):1650458. doi: 10.1080/20013078.2019.1650458 (PMC6764367; doi:10.1080/20013078.2019.1650458)
Supplement: Supplemental Material [file ZJEV_A_1650458_SM9071.zip › ZJEV_A_1650458_Supplementary/Supplemental Table 1.xlsx]

## Sheet: Total Proteins
Uniprot	Gene Name	Description	Localization	Number of peptides
Q09666	AHNAK	Neuroblast differentiation-associated protein AHNAK	Nucleus	110
Q9Y490	TLN1	Talin-1	Cell projection	51
Q13576	IQGAP2	Ras GTPase-activating-like protein IQGAP2	Unknown	42
P46940	IQGAP1	Ras GTPase-activating-like protein IQGAP1	Cell membrane	41
Q8WUM4	PDCD6IP	Programmed cell death 6-interacting protein	Cytoplasm	37
O75369	FLNB	Filamin-B	Cytoplasm	34
P21333	FLNA	Filamin-A	Cytoplasm	33
P04264	KRT1	Keratin, type II cytoskeletal 1	Cell membrane	33
P26038	MSN	Moesin	Cell membrane	30
P35908	KRT2	Keratin, type II cytoskeletal 2 epidermal	Unknown	30
P35579	MYH9	Myosin-9	Cytoplasm	27
Q14204	DYNC1H1	Cytoplasmic dynein 1 heavy chain 1	Cytoplasm	26
P18206	VCL	Vinculin	Cytoplasm	25
P13645	KRT10	Keratin, type I cytoskeletal 10	Unknown	25
P13647	KRT5	Keratin, type II cytoskeletal 5	Unknown	24
P11142	HSPA8	Heat shock cognate 71 kDa protein	Cytoplasm	23
P02533	KRT14	Keratin, type I cytoskeletal 14	Cytoplasm	23
P08779	KRT16	Keratin, type I cytoskeletal 16	Unknown	23
P02538	KRT6A	Keratin, type II cytoskeletal 6A	Unknown	22
P08238	HSP90AB1	Heat shock protein HSP 90-beta	Cytoplasm	21
P23634	ATP2B4	Plasma membrane calcium-transporting ATPase 4	Cell membrane	21
P13796	LCP1	Plastin-2	Cytoplasm	21
P04259	KRT6B	Keratin, type II cytoskeletal 6B	Unknown	21
O60488	ACSL4	Long-chain-fatty-acid--CoA ligase 4	Mitochondrion outer membrane	20
P08133	ANXA6	Annexin A6	Cytoplasm	19
P10721	KIT	Mast/stem cell growth factor receptor Kit	Cell membrane	18
P53396	ACLY	ATP-citrate synthase	Cytoplasm	18
P15924	DSP	Desmoplakin	Cell junction	18
Q04695	KRT17	Keratin, type I cytoskeletal 17	Cytoplasm	18
O43707	ACTN4	Alpha-actinin-4	Nucleus	17
P15311	EZR	Ezrin	Apical cell membrane	17
P05023	ATP1A1	Sodium/potassium-transporting ATPase subunit alpha-1	Cell membrane	17
P08107	HSPA1A	Heat shock 70 kDa protein 1A/1B	Cytoplasm	17
Q86UX7	FERMT3	Fermitin family homolog 3	Cell projection	17
P35527	KRT9	Keratin, type I cytoskeletal 9	Unknown	17
P14618	PKM	Pyruvate kinase PKM	Cytoplasm	16
O75955	FLOT1	Flotillin-1	Cell membrane	16
P49327	FASN	Fatty acid synthase	Cytoplasm	16
O00159	MYO1C	Unconventional myosin-Ic	Cytoplasm	16
Q9H223	EHD4	EH domain-containing protein 4	Cell membrane	16
P07900	HSP90AA1	Heat shock protein HSP 90-alpha	Cytoplasm	15
O60610	DIAPH1	Protein diaphanous homolog 1	Cell membrane	15
P04075	ALDOA	Fructose-bisphosphate aldolase A	Cytoplasm	15
Q9P265	DIP2B	Disco-interacting protein 2 homolog B	Unknown	15
Q06187	BTK	Tyrosine-protein kinase BTK	Cytoplasm	15
P08195	SLC3A2	4F2 cell-surface antigen heavy chain	Apical cell membrane	15
P07948	LYN	Tyrosine-protein kinase Lyn	Cell membrane	15
Q86YV0	RASAL3	RAS protein activator like-3	Unknown	15
P42356	PI4KA	Phosphatidylinositol 4-kinase alpha	Cytoplasm	15
P50995	ANXA11	Annexin A11	Cytoplasm	15
P06733	ENO1	Alpha-enolase	Cell membrane	14
Q8N392	ARHGAP18	Rho GTPase-activating protein 18	Unknown	14
P60709	ACTB	Actin, cytoplasmic 1	Cytoplasm	14
P00558	PGK1	Phosphoglycerate kinase 1	Cytoplasm	14
P09525	ANXA4	Annexin A4	Unknown	14
P29350	PTPN6	Tyrosine-protein phosphatase non-receptor type 6	Cytoplasm	13
Q7L576	CYFIP1	Cytoplasmic FMR1-interacting protein 1	Cytoplasm	13
Q00610	CLTC	Clathrin heavy chain 1	Cytoplasmic vesicle membrane	13
P20020	ATP2B1	Plasma membrane calcium-transporting ATPase 1	Cell membrane	13
Q01518	CAP1	Adenylyl cyclase-associated protein 1	Cell membrane	13
P31146	CORO1A	Coronin-1A	Cytoplasm	13
Q9H4M9	EHD1	EH domain-containing protein 1	Recycling endosome membrane	13
P02768	ALB	Serum albumin	Secreted	13
P02788	LTF	Lactotransferrin	Secreted	13
P13639	EEF2	Elongation factor 2	Cytoplasm	12
P50990	CCT8	T-complex protein 1 subunit theta	Cytoplasm	12
P09972	ALDOC	Fructose-bisphosphate aldolase C	Unknown	12
P07437	TUBB	Tubulin beta chain	Cytoplasm	12
P61981	YWHAG	2003-03-14 protein gamma	Cytoplasm	12
P68371	TUBB4B	Tubulin beta-4B chain	Cytoplasm	12
P08758	ANXA5	Annexin A5	Unknown	12
Q96F07	CYFIP2	Cytoplasmic FMR1-interacting protein 2	Cytoplasm	12
O15031	PLXNB2	Plexin-B2	Cell membrane	12
Q01813	PFKP	6-phosphofructokinase type C	Cytoplasm	12
P23458	JAK1	Tyrosine-protein kinase JAK1	Endomembrane system	12
Q92608	DOCK2	Dedicator of cytokinesis protein 2	Endomembrane system	12
P52333	JAK3	Tyrosine-protein kinase JAK3	Endomembrane system	12
P78371	CCT2	T-complex protein 1 subunit beta	Cytoplasm	11
P02786	TFRC	Transferrin receptor protein 1	Cell membrane	11
P63104	YWHAZ	2003-03-14 protein zeta/delta	Cytoplasm	11
P62258	YWHAE	2003-03-14 protein epsilon	Cytoplasm	11
Q5JSL3	DOCK11	Dedicator of cytokinesis protein 11	Unknown	11
P22314	UBA1	Ubiquitin-like modifier-activating enzyme 1	Cytoplasm	11
P04899	GNAI2	Guanine nucleotide-binding protein G(i) subunit alpha-2	Cytoplasm	11
Q96B97	SH3KBP1	SH3 domain-containing kinase-binding protein 1	Cytoplasm	11
Q96TA1	FAM129B	Niban-like protein 1	Cytoplasm	11
O00186	STXBP3	Syntaxin-binding protein 3	Cytoplasm	11
O15439	ABCC4	Multidrug resistance-associated protein 4	Membrane	11
P07355	ANXA2	Annexin A2	Secreted	11
P23396	RPS3	40S ribosomal protein S3	Cytoplasm	11
P16885	PLCG2	1-phosphatidylinositol 4,5-bisphosphate phosphodiesterase gamma-2	Unknown	11
P29597	TYK2	Non-receptor tyrosine-protein kinase TYK2	Unknown	11
P63010	AP2B1	AP-2 complex subunit beta	Cell membrane	11
P13637	ATP1A3	Sodium/potassium-transporting ATPase subunit alpha-3	Cell membrane	11
P13646	KRT13	Keratin, type I cytoskeletal 13	Unknown	11
P11586	MTHFD1	C-1-tetrahydrofolate synthase, cytoplasmic	Cytoplasm	10
Q14254	FLOT2	Flotillin-2	Cell membrane	10
P55072	VCP	Transitional endoplasmic reticulum ATPase	Cytoplasm	10
P31946	YWHAB	2003-03-14 protein beta/alpha	Cytoplasm	10
P68104	EEF1A1	Elongation factor 1-alpha 1	Cytoplasm	10
P06744	GPI	Glucose-6-phosphate isomerase	Cytoplasm	10
P17987	TCP1	T-complex protein 1 subunit alpha	Cytoplasm	10
P00338	LDHA	L-lactate dehydrogenase A chain	Cytoplasm	10
Q92835	INPP5D	Phosphatidylinositol 3,4,5-trisphosphate 5-phosphatase 1	Cytoplasm	10
P37802	TAGLN2	Transgelin-2	Unknown	10
P55160	NCKAP1L	Nck-associated protein 1-like	Cell membrane	10
P61224	RAP1B	Ras-related protein Rap-1b	Cell membrane	10
P07384	CAPN1	Calpain-1 catalytic subunit	Cytoplasm	10
P60174	TPI1	Triosephosphate isomerase	Unknown	10
O95466	FMNL1	Formin-like protein 1	Cytoplasm	10
P84095	RHOG	Rho-related GTP-binding protein RhoG	Cell membrane	10
O00160	MYO1F	Unconventional myosin-If	Unknown	10
P08174	CD55	Complement decay-accelerating factor	Cell membrane	10
P04406	GAPDH	Glyceraldehyde-3-phosphate dehydrogenase	Cytoplasm	9
P67936	TPM4	Tropomyosin alpha-4 chain	Cytoplasm	9
Q04917	YWHAH	2003-03-14 protein eta	Unknown	9
P17858	PFKL	6-phosphofructokinase, liver type	Cytoplasm	9
P26639	TARS	Threonine--tRNA ligase, cytoplasmic	Cytoplasm	9
P42331	ARHGAP25	Rho GTPase-activating protein 25	Unknown	9
P07195	LDHB	L-lactate dehydrogenase B chain	Cytoplasm	9
P22681	CBL	E3 ubiquitin-protein ligase CBL	Cytoplasm	9
P49588	AARS	Alanine--tRNA ligase, cytoplasmic	Cytoplasm	9
Q99832	CCT7	T-complex protein 1 subunit eta	Cytoplasm	9
Q9NZN3	EHD3	EH domain-containing protein 3	Cell membrane	9
P08754	GNAI3	Guanine nucleotide-binding protein G(k) subunit alpha	Cytoplasm	9
Q86VP6	CAND1	Cullin-associated NEDD8-dissociated protein 1	Cytoplasm	9
O00299	CLIC1	Chloride intracellular channel protein 1	Nucleus	9
P62834	RAP1A	Ras-related protein Rap-1A	Cell membrane	9
P21266	GSTM3	Glutathione S-transferase Mu 3	Cytoplasm	9
P11678	EPX	Eosinophil peroxidase	Cytoplasmic granule	9
P26640	VARS	Valine--tRNA ligase	Unknown	9
Q9H3U1	UNC45A	Protein unc-45 homolog A	Cytoplasm	9
P68363	TUBA1B	Tubulin alpha-1B chain	Cytoplasm	9
Q10567	AP1B1	AP-1 complex subunit beta-1	Golgi apparatus	9
P15144	ANPEP	Aminopeptidase N	Cell membrane	8
P49368	CCT3	T-complex protein 1 subunit gamma	Cytoplasm	8
P68366	TUBA4A	Tubulin alpha-4A chain	Cytoplasm	8
Q06830	PRDX1	Peroxiredoxin-1	Cytoplasm	8
Q13509	TUBB3	Tubulin beta-3 chain	Cytoplasm	8
O75044	SRGAP2	SLIT-ROBO Rho GTPase-activating protein 2	Cell membrane	8
P12814	ACTN1	Alpha-actinin-1	Cytoplasm	8
Q16658	FSCN1	Fascin	Cytoplasm	8
P22676	CALB2	Calretinin	Unknown	8
P31939	ATIC	Bifunctional purine biosynthesis protein PURH	Unknown	8
P13591	NCAM1	Neural cell adhesion molecule 1	Cell membrane	8
P07737	PFN1	Profilin-1	Cytoplasm	8
P61158	ACTR3	Actin-related protein 3	Cytoplasm	8
O14672	ADAM10	Disintegrin and metalloproteinase domain-containing protein 10	Cell membrane	8
Q99816	TSG101	Tumor susceptibility gene 101 protein	Cytoplasm	8
Q9UKE5	TNIK	TRAF2 and NCK-interacting protein kinase	Nucleus	8
Q9Y624	F11R	Junctional adhesion molecule A	Cell junction	8
P07947	YES1	Tyrosine-protein kinase Yes	Cell membrane	8
P61006	RAB8A	Ras-related protein Rab-8A	Cell membrane	8
Q14156	EFR3A	Protein EFR3 homolog A	Cell membrane	8
Q15833	STXBP2	Syntaxin-binding protein 2	Unknown	8
P06396	GSN	Gelsolin	Cytoplasm	8
P55786	NPEPPS	Puromycin-sensitive aminopeptidase	Cytoplasm	8
Q15286	RAB35	Ras-related protein Rab-35	Cell membrane	8
Q15758	SLC1A5	Neutral amino acid transporter B(0)	Cell membrane	8
P61026	RAB10	Ras-related protein Rab-10	Cytoplasmic vesicle membrane	8
P61225	RAP2B	Ras-related protein Rap-2b	Recycling endosome membrane	8
Q9H4L5	OSBPL3	Oxysterol-binding protein-related protein 3	Unknown	8
P05771	PRKCB	Protein kinase C beta type	Cytoplasm	8
P20073	ANXA7	Annexin A7	Unknown	8
P53621	COPA	Coatomer subunit alpha	Cytoplasm	8
Q92616	GCN1L1	Translational activator GCN1	Unknown	8
Q9UBP0	SPAST	Spastin	Membrane	8
Q14008	CKAP5	Cytoskeleton-associated protein 5	Cytoplasm	8
Q969P0	IGSF8	Immunoglobulin superfamily member 8	Cell membrane	7
P11021	HSPA5	78 kDa glucose-regulated protein	Endoplasmic reticulum lumen	7
P50991	CCT4	T-complex protein 1 subunit delta	Cytoplasm	7
P34932	HSPA4	Heat shock 70 kDa protein 4	Cytoplasm	7
P14868	DARS	Aspartate--tRNA ligase, cytoplasmic	Cytoplasm	7
P27348	YWHAQ	2003-03-14 protein theta	Cytoplasm	7
P09543	CNP	2',3'-cyclic-nucleotide 3'-phosphodiesterase	Membrane	7
P11413	G6PD	Glucose-6-phosphate 1-dehydrogenase	Unknown	7
O00560	SDCBP	Syntenin-1	Cell junction	7
P05106	ITGB3	Integrin beta-3	Cell membrane	7
O75083	WDR1	WD repeat-containing protein 1	Cytoplasm	7
Q8N4C8	MINK1	Misshapen-like kinase 1	Cytoplasm	7
P62491	RAB11A	Ras-related protein Rab-11A	Cell membrane	7
P52907	CAPZA1	F-actin-capping protein subunit alpha-1	Cytoplasm	7
P62820	RAB1A	Ras-related protein Rab-1A	Golgi apparatus	7
P51149	RAB7A	Ras-related protein Rab-7a	Late endosome	7
P23528	CFL1	Cofilin-1	Nucleus matrix	7
P27105	STOM	Erythrocyte band 7 integral membrane protein	Cell membrane	7
Q92930	RAB8B	Ras-related protein Rab-8B	Cell membrane	7
P31150	GDI1	Rab GDP dissociation inhibitor alpha	Cytoplasm	7
P52209	PGD	6-phosphogluconate dehydrogenase, decarboxylating	Cytoplasm	7
P53990	IST1	IST1 homolog	Cytoplasmic vesicle	7
P63092	GNAS	Guanine nucleotide-binding protein G(s) subunit alpha isoforms short	Cell membrane	7
P30041	PRDX6	Peroxiredoxin-6	Cytoplasm	7
Q9NY33	DPP3	Dipeptidyl peptidase 3	Cytoplasm	7
Q7Z403	TMC6	Transmembrane channel-like protein 6	Endoplasmic reticulum membrane	7
Q99439	CNN2	Calponin-2	Unknown	7
Q92542	NCSTN	Nicastrin	Membrane	7
Q9NYZ4	SIGLEC8	Sialic acid-binding Ig-like lectin 8	Membrane	7
P43358	MAGEA4	Melanoma-associated antigen 4	Unknown	7
P51153	RAB13	Ras-related protein Rab-13	Cell membrane	7
P15153	RAC2	Ras-related C3 botulinum toxin substrate 2	Cytoplasm	7
P17252	PRKCA	Protein kinase C alpha type	Cytoplasm	7
P54577	YARS	Tyrosine--tRNA ligase, cytoplasmic	Cytoplasm	7
P20340	RAB6A	Ras-related protein Rab-6A	Golgi apparatus	7
Q9H9H4	VPS37B	Vacuolar protein sorting-associated protein 37B	Late endosome membrane	7
P05362	ICAM1	Intercellular adhesion molecule 1	Membrane	7
Q96C24	SYTL4	Synaptotagmin-like protein 4	Membrane	7
P61106	RAB14	Ras-related protein Rab-14	Recycling endosome	7
P26641	EEF1G	Elongation factor 1-gamma	Unknown	7
Q5XKE5	KRT79	Keratin, type II cytoskeletal 79	Unknown	7
Q70J99	UNC13D	Protein unc-13 homolog D	Cytoplasm	7
Q9Y617	PSAT1	Phosphoserine aminotransferase	Unknown	7
P14923	JUP	Junction plakoglobin	Cell junction	7
Q58EX2	SDK2	Protein sidekick-2	Membrane	7
P27986	PIK3R1	Phosphatidylinositol 3-kinase regulatory subunit alpha	Unknown	7
Q99623	PHB2	Prohibitin-2	Mitochondrion inner membrane	7
Q86TV6	TTC7B	Tetratricopeptide repeat protein 7B	Unknown	7
Q07889	SOS1	Son of sevenless homolog 1	Unknown	7
P18462	HLA-A	HLA class I histocompatibility antigen, A-25 alpha chain	Membrane	7
Q02413	DSG1	Desmoglein-1	Cell membrane	7
O94804	STK10	Serine/threonine-protein kinase 10	Cell membrane	6
Q14974	KPNB1	Importin subunit beta-1	Cytoplasm	6
P07814	EPRS	Bifunctional glutamate/proline--tRNA ligase	Cytoplasm	6
Q14019	COTL1	Coactosin-like protein	Cytoplasm	6
P23526	AHCY	Adenosylhomocysteinase	Cytoplasm	6
P50552	VASP	Vasodilator-stimulated phosphoprotein	Cytoplasm	6
Q9BZQ8	FAM129A	Protein Niban	Cytoplasm	6
P60842	EIF4A1	Eukaryotic initiation factor 4A-I	Unknown	6
P11171	EPB41	Protein 4.1	Cytoplasm	6
P30153	PPP2R1A	Serine/threonine-protein phosphatase 2A 65 kDa regulatory subunit A alpha isoform	Cytoplasm	6
P04439	HLA-A	HLA class I histocompatibility antigen, A-3 alpha chain	Membrane	6
O00161	SNAP23	Synaptosomal-associated protein 23	Cell membrane	6
P16070	CD44	CD44 antigen	Cell membrane	6
P61247	RPS3A	40S ribosomal protein S3a	Cytoplasm	6
Q01970	PLCB3	1-phosphatidylinositol 4,5-bisphosphate phosphodiesterase beta-3	Membrane	6
P19440	GGT1	Gamma-glutamyltranspeptidase 1	Cell membrane	6
P41240	CSK	Tyrosine-protein kinase CSK	Cytoplasm	6
P62937	PPIA	Peptidyl-prolyl cis-trans isomerase A	Cytoplasm	6
Q92598	HSPH1	Heat shock protein 105 kDa	Cytoplasm	6
P62993	GRB2	Growth factor receptor-bound protein 2	Nucleus	6
O95782	AP2A1	AP-2 complex subunit alpha-1	Cell membrane	6
P05556	ITGB1	Integrin beta-1	Cell membrane	6
P51148	RAB5C	Ras-related protein Rab-5C	Cell membrane	6
P16152	CBR1	Carbonyl reductase [NADPH] 1	Cytoplasm	6
P52566	ARHGDIB	Rho GDP-dissociation inhibitor 2	Cytoplasm	6
P08648	ITGA5	Integrin alpha-5	Membrane	6
P32942	ICAM3	Intercellular adhesion molecule 3	Membrane	6
P10301	RRAS	Ras-related protein R-Ras	Cell membrane	6
P35613	BSG	Basigin	Cell membrane	6
Q99497	PARK7	Protein DJ-1	Cell membrane	6
O43633	CHMP2A	Charged multivesicular body protein 2a	Late endosome membrane	6
Q96A65	EXOC4	Exocyst complex component 4	Unknown	6
P29353	SHC1	SHC-transforming protein 1	Cytoplasm	6
P27701	CD82	CD82 antigen	Membrane	6
Q9H4A4	RNPEP	Aminopeptidase B	Secreted	6
P22102	GART	Trifunctional purine biosynthetic protein adenosine-3	Unknown	6
P62873	GNB1	Guanine nucleotide-binding protein G(I)/G(S)/G(T) subunit beta-1	Unknown	6
Q13418	ILK	Integrin-linked protein kinase	Cell junction	6
P48960	CD97	CD97 antigen	Cell membrane	6
O60884	DNAJA2	DnaJ homolog subfamily A member 2	Membrane	6
Q13637	RAB32	Ras-related protein Rab-32	Mitochondrion	6
P51570	GALK1	Galactokinase	Unknown	6
Q9HAV0	GNB4	Guanine nucleotide-binding protein subunit beta-4	Unknown	6
P54762	EPHB1	Ephrin type-B receptor 1	Cell membrane	6
P63000	RAC1	Ras-related C3 botulinum toxin substrate 1	Cell membrane	6
P09769	FGR	Tyrosine-protein kinase Fgr	Cell membrane	6
P46781	RPS9	40S ribosomal protein S9	Cytoplasm	6
P41226	UBA7	Ubiquitin-like modifier-activating enzyme 7	Unknown	6
P29992	GNA11	Guanine nucleotide-binding protein subunit alpha-11	Cell membrane	6
P33527	ABCC1	Multidrug resistance-associated protein 1	Cell membrane	6
P13489	RNH1	Ribonuclease inhibitor	Cytoplasm	6
Q92973	TNPO1	Transportin-1	Cytoplasm	6
P45880	VDAC2	Voltage-dependent anion-selective channel protein 2	Mitochondrion outer membrane	6
O43295	SRGAP3	SLIT-ROBO Rho GTPase-activating protein 3	Unknown	6
Q13636	RAB31	Ras-related protein Rab-31	Golgi apparatus	6
Q01814	ATP2B2	Plasma membrane calcium-transporting ATPase 2	Cell junction	6
P62879	GNB2	Guanine nucleotide-binding protein G(I)/G(S)/G(T) subunit beta-2	Cytoplasm	6
Q9NRW1	RAB6B	Ras-related protein Rab-6B	Golgi apparatus membrane	6
Q8N1N4	KRT78	Keratin, type II cytoskeletal 78	Unknown	6
P01876	IGHA1	Ig alpha-1 chain C region	Unknown	6
Q7Z794	KRT77	Keratin, type II cytoskeletal 1b	Unknown	6
P31948	STIP1	Stress-induced-phosphoprotein 1	Cytoplasm	5
P40227	CCT6A	T-complex protein 1 subunit zeta	Cytoplasm	5
P48643	CCT5	T-complex protein 1 subunit epsilon	Cytoplasm	5
O15144	ARPC2	Actin-related protein 02-Mar complex subunit 2	Cytoplasm	5
Q14344	GNA13	Guanine nucleotide-binding protein subunit alpha-13	Membrane	5
P50395	GDI2	Rab GDP dissociation inhibitor beta	Cytoplasm	5
P27708	CAD	CAD protein	Cytoplasm	5
Q9H2K8	TAOK3	Serine/threonine-protein kinase TAO3	Cytoplasm	5
P11169	SLC2A3	Solute carrier family 2 facilitated glucose transporter member 3	Membrane	5
P04114	APOB	Apolipoprotein B-100	Cytoplasm	5
P12931	SRC	Proto-oncogene tyrosine-protein kinase Src	Cell membrane	5
O75874	IDH1	Isocitrate dehydrogenase [NADP] cytoplasmic	Cytoplasm	5
P09211	GSTP1	Glutathione S-transferase P	Cytoplasm	5
Q01082	SPTBN1	Spectrin beta chain, non-erythrocytic 1	Cytoplasm	5
Q92888	ARHGEF1	Rho guanine nucleotide exchange factor 1	Cytoplasm	5
Q9UHD8	SEPT9	Septin-9	Cytoplasm	5
P62805	HIST1H4A	Histone H4	Nucleus	5
Q04760	GLO1	Lactoylglutathione lyase	Unknown	5
O14818	PSMA7	Proteasome subunit alpha type-7	Cytoplasm	5
O95865	DDAH2	N(G),N(G)-dimethylarginine dimethylaminohydrolase 2	Cytoplasm	5
P40925	MDH1	Malate dehydrogenase, cytoplasmic	Cytoplasm	5
P42224	STAT1	Signal transducer and activator of transcription 1-alpha/beta	Cytoplasm	5
P62158	CALM1	Calmodulin	Cytoplasm	5
Q9H0U4	RAB1B	Ras-related protein Rab-1B	Cytoplasm	5
Q8IU68	TMC8	Transmembrane channel-like protein 8	Endoplasmic reticulum membrane	5
P61204	ARF3	ADP-ribosylation factor 3	Golgi apparatus	5
P57737	CORO7	Coronin-7	Golgi apparatus membrane	5
Q13332	PTPRS	Receptor-type tyrosine-protein phosphatase S	Membrane	5
Q5VW32	BROX	BRO1 domain-containing protein BROX	Membrane	5
O75791	GRAP2	GRB2-related adapter protein 2	Nucleus	5
Q9Y2A7	NCKAP1	Nck-associated protein 1	Cell membrane	5
Q15052	ARHGEF6	Rho guanine nucleotide exchange factor 6	Cell projection	5
P0CG48	UBC	Polyubiquitin-C	Cytoplasm	5
P25786	PSMA1	Proteasome subunit alpha type-1	Cytoplasm	5
Q5T5C0	STXBP5	Syntaxin-binding protein 5	Cytoplasm	5
P54920	NAPA	Alpha-soluble NSF attachment protein	Membrane	5
P02545	LMNA	Prelamin-A/C	Nucleus	5
P50148	GNAQ	Guanine nucleotide-binding protein G(q) subunit alpha	Nucleus	5
O15484	CAPN5	Calpain-5	Unknown	5
P01111	NRAS	GTPase NRas	Cell membrane	5
Q9Y639	NPTN	Neuroplastin	Cell membrane	5
Q07020	RPL18	60S ribosomal protein L18	Cytoplasm	5
Q9H444	CHMP4B	Charged multivesicular body protein 4b	Cytoplasm	5
Q9Y696	CLIC4	Chloride intracellular channel protein 4	Cytoplasm	5
Q9NV96	TMEM30A	Cell cycle control protein 50A	Membrane	5
P00390	GSR	Glutathione reductase, mitochondrial	Mitochondrion	5
O43566	RGS14	Regulator of G-protein signaling 14	Nucleus	5
P06493	CDK1	Cyclin-dependent kinase 1	Nucleus	5
P09382	LGALS1	Galectin-1	Secreted	5
O75368	SH3BGRL	SH3 domain-binding glutamic acid-rich-like protein	Unknown	5
P17812	CTPS1	CTP synthase 1	Unknown	5
Q92692	PVRL2	Poliovirus receptor-related protein 2	Cell membrane	5
Q6UWE0	LRSAM1	E3 ubiquitin-protein ligase LRSAM1	Cytoplasm	5
Q8N5H7	SH2D3C	SH2 domain-containing protein 3C	Cytoplasm	5
Q8TF42	UBASH3B	Ubiquitin-associated and SH3 domain-containing protein B	Cytoplasm	5
Q9UL26	RAB22A	Ras-related protein Rab-22A	Endosome membrane	5
Q5ZPR3	CD276	CD276 antigen	Membrane	5
Q15365	PCBP1	Poly(rC)-binding protein 1	Nucleus	5
Q9BX67	JAM3	Junctional adhesion molecule C	Cell membrane	5
P62136	PPP1CA	Serine/threonine-protein phosphatase PP1-alpha catalytic subunit	Cytoplasm	5
Q06124	PTPN11	Tyrosine-protein phosphatase non-receptor type 11	Cytoplasm	5
Q96P70	IPO9	Importin-9	Cytoplasm	5
P48509	CD151	CD151 antigen	Membrane	5
Q99828	CIB1	Calcium and integrin-binding protein 1	Membrane	5
Q8N5I2	ARRDC1	Arrestin domain-containing protein 1	Unknown	5
O14920	IKBKB	Inhibitor of nuclear factor kappa-B kinase subunit beta	Cytoplasm	5
Q05655	PRKCD	Protein kinase C delta type	Cytoplasm	5
Q9UIA9	XPO7	Exportin-7	Cytoplasm	5
P20645	M6PR	Cation-dependent mannose-6-phosphate receptor	Lysosome membrane	5
P11172	UMPS	Uridine 5'-monophosphate synthase	Unknown	5
P54619	PRKAG1	5'-AMP-activated protein kinase subunit gamma-1	Unknown	5
Q06210	GFPT1	Glutamine--fructose-6-phosphate aminotransferase [isomerizing] 1	Unknown	5
P21854	CD72	B-cell differentiation antigen CD72	Membrane	5
Q15645	TRIP13	Pachytene checkpoint protein 2 homolog	Unknown	5
Q8IX04	UEVLD	Ubiquitin-conjugating enzyme E2 variant 3	Unknown	5
P30508	HLA-C	HLA class I histocompatibility antigen, Cw-12 alpha chain	Membrane	5
Q15669	RHOH	Rho-related GTP-binding protein RhoH	Cytoplasm	5
Q96PY5	FMNL2	Formin-like protein 2	Cytoplasm	5
P30481	HLA-B	HLA class I histocompatibility antigen, B-44 alpha chain	Membrane	5
Q7RTS7	KRT74	Keratin, type II cytoskeletal 74	Unknown	5
P06753	TPM3	Tropomyosin alpha-3 chain	Cytoplasm	4
Q9ULV4	CORO1C	Coronin-1C	Cell membrane	4
O14745	SLC9A3R1	Na(+)/H(+) exchange regulatory cofactor NHE-RF1	Cytoplasm	4
Q96KP4	CNDP2	Cytosolic non-specific dipeptidase	Cytoplasm	4
Q9UI08	EVL	Ena/VASP-like protein	Cytoplasm	4
Q9H0H5	RACGAP1	Rac GTPase-activating protein 1	Nucleus	4
P40121	CAPG	Macrophage-capping protein	Cytoplasm	4
P47756	CAPZB	F-actin-capping protein subunit beta	Cytoplasm	4
P12259	F5	Coagulation factor V	Secreted	4
P09104	ENO2	Gamma-enolase	Cytoplasm	4
Q99536	VAT1	Synaptic vesicle membrane protein VAT-1 homolog	Cytoplasm	4
P18669	PGAM1	Phosphoglycerate mutase 1	Unknown	4
P29401	TKT	Transketolase	Unknown	4
P60660	MYL6	Myosin light polypeptide 6	Unknown	4
Q9NUQ9	FAM49B	Protein FAM49B	Unknown	4
P60953	CDC42	Cell division control protein 42 homolog	Cell membrane	4
P28838	LAP3	Cytosol aminopeptidase	Cytoplasm	4
Q9Y3L5	RAP2C	Ras-related protein Rap-2c	Cytoplasm	4
P16150	SPN	Leukosialin	Membrane	4
O15427	SLC16A3	Monocarboxylate transporter 4	Cell membrane	4
O15143	ARPC1B	Actin-related protein 02-Mar complex subunit 1B	Cytoplasm	4
P52292	KPNA2	Importin subunit alpha-1	Cytoplasm	4
Q9BY43	CHMP4A	Charged multivesicular body protein 4a	Cytoplasmic vesicle membrane	4
P21926	CD9	CD9 antigen	Membrane	4
Q6UWD8	C16orf54	Transmembrane protein C16orf54	Membrane	4
P10114	RAP2A	Ras-related protein Rap-2a	Recycling endosome membrane	4
P30679	GNA15	Guanine nucleotide-binding protein subunit alpha-15	Unknown	4
P10644	PRKAR1A	cAMP-dependent protein kinase type I-alpha regulatory subunit	Cell membrane	4
P61020	RAB5B	Ras-related protein Rab-5B	Cell membrane	4
Q08722	CD47	Leukocyte surface antigen CD47	Cell membrane	4
Q9NQ84	GPRC5C	G-protein coupled receptor family C group 5 member C	Cell membrane	4
P30626	SRI	Sorcin	Cytoplasm	4
P50502	ST13	Hsc70-interacting protein	Cytoplasm	4
Q15019	SEPT2	Septin-2	Cytoplasm	4
O75351	VPS4B	Vacuolar protein sorting-associated protein 4B	Prevacuolar compartment membrane	4
P47755	CAPZA2	F-actin-capping protein subunit alpha-2	Unknown	4
P43405	SYK	Tyrosine-protein kinase SYK	Cell membrane	4
P61586	RHOA	Transforming protein RhoA	Cell membrane	4
Q7KZI7	MARK2	Serine/threonine-protein kinase MARK2	Cell membrane	4
Q8WWI5	SLC44A1	Choline transporter-like protein 1	Cell membrane	4
Q9UGN4	CD300A	CMRF35-like molecule 8	Cell membrane	4
O14578	CIT	Citron Rho-interacting kinase	Cytoplasm	4
P11766	ADH5	Alcohol dehydrogenase class-3	Cytoplasm	4
P31949	S100A11	Protein S100-A11	Cytoplasm	4
P35606	COPB2	Coatomer subunit beta'	Cytoplasm	4
P41250	GARS	Glycine--tRNA ligase	Cytoplasm	4
P50570	DNM2	Dynamin-2	Cytoplasm	4
P59998	ARPC4	Actin-related protein 02-Mar complex subunit 4	Cytoplasm	4
P62241	RPS8	40S ribosomal protein S8	Cytoplasm	4
P62701	RPS4X	40S ribosomal protein S4, X isoform	Cytoplasm	4
Q13094	LCP2	Lymphocyte cytosolic protein 2	Cytoplasm	4
Q16851	UGP2	UTP--glucose-1-phosphate uridylyltransferase	Cytoplasm	4
Q7Z2W4	ZC3HAV1	Zinc finger CCCH-type antiviral protein 1	Cytoplasm	4
Q99426	TBCB	Tubulin-folding cofactor B	Cytoplasm	4
P62330	ARF6	ADP-ribosylation factor 6	Golgi apparatus	4
P84085	ARF5	ADP-ribosylation factor 5	Golgi apparatus	4
P62826	RAN	GTP-binding nuclear protein Ran	Nucleus	4
P01023	A2M	Alpha-2-macroglobulin	Secreted	4
P14550	AKR1A1	Alcohol dehydrogenase [NADP(+)]	Unknown	4
Q04637	EIF4G1	Eukaryotic translation initiation factor 4 gamma 1	Unknown	4
Q5JQS6	GCSAML	Germinal center-associated signaling and motility-like protein	Unknown	4
Q96RT1	ERBB2IP	Protein LAP2	Cell junction	4
Q9UK41	VPS28	Vacuolar protein sorting-associated protein 28 homolog	Cell membrane	4
O14980	XPO1	Exportin-1	Cytoplasm	4
O95433	AHSA1	Activator of 90 kDa heat shock protein ATPase homolog 1	Cytoplasm	4
P30086	PEBP1	Phosphatidylethanolamine-binding protein 1	Cytoplasm	4
P37837	TALDO1	Transaldolase	Cytoplasm	4
P40763	STAT3	Signal transducer and activator of transcription 3	Cytoplasm	4
P55060	CSE1L	Exportin-2	Cytoplasm	4
P62495	ETF1	Eukaryotic peptide chain release factor subunit 1	Cytoplasm	4
Q01650	SLC7A5	Large neutral amino acids transporter small subunit 1	Cytoplasm	4
Q15102	PAFAH1B3	Platelet-activating factor acetylhydrolase IB subunit gamma	Cytoplasm	4
Q96FW1	OTUB1	Ubiquitin thioesterase OTUB1	Cytoplasm	4
Q96QK1	VPS35	Vacuolar protein sorting-associated protein 35	Cytoplasm	4
O15523	DDX3Y	ATP-dependent RNA helicase DDX3Y	Cytoplasm	4
O43865	AHCYL1	Putative adenosylhomocysteinase 2	Endoplasmic reticulum	4
P31689	DNAJA1	DnaJ homolog subfamily A member 1	Membrane	4
Q13277	STX3	Syntaxin-3	Membrane	4
Q14C86	GAPVD1	GTPase-activating protein and VPS9 domain-containing protein 1	Membrane	4
Q7Z4W1	DCXR	L-xylulose reductase	Membrane	4
P35232	PHB	Prohibitin	Mitochondrion inner membrane	4
P21796	VDAC1	Voltage-dependent anion-selective channel protein 1	Mitochondrion outer membrane	4
P05388	RPLP0	60S acidic ribosomal protein P0	Nucleus	4
Q00653	NFKB2	Nuclear factor NF-kappa-B p100 subunit	Nucleus	4
P60981	DSTN	Destrin	Unknown	4
P62249	RPS16	40S ribosomal protein S16	Unknown	4
Q8WWW8	GAB3	GRB2-associated-binding protein 3	Unknown	4
Q9BTW9	TBCD	Tubulin-specific chaperone D	Cell junction	4
P08865	RPSA	40S ribosomal protein SA	Cell membrane	4
P09326	CD48	CD48 antigen	Cell membrane	4
P04632	CAPNS1	Calpain small subunit 1	Cytoplasm	4
P13929	ENO3	Beta-enolase	Cytoplasm	4
P54578	USP14	Ubiquitin carboxyl-terminal hydrolase 14	Cytoplasm	4
Q6IBS0	TWF2	Twinfilin-2	Cytoplasm	4
Q7KZF4	SND1	Staphylococcal nuclease domain-containing protein 1	Cytoplasm	4
Q96JZ2	HSH2D	Hematopoietic SH2 domain-containing protein	Cytoplasm	4
Q9NP79	VTA1	Vacuolar protein sorting-associated protein VTA1 homolog	Cytoplasm	4
Q9Y613	FHOD1	FH1/FH2 domain-containing protein 1	Cytoplasm	4
P15529	CD46	Membrane cofactor protein	Cytoplasmic vesicle	4
P18085	ARF4	ADP-ribosylation factor 4	Golgi apparatus	4
Q7Z5G4	GOLGA7	Golgin subfamily A member 7	Golgi apparatus membrane	4
Q5T4S7	UBR4	E3 ubiquitin-protein ligase UBR4	Membrane	4
Q53EL6	PDCD4	Programmed cell death protein 4	Nucleus	4
Q9HB71	CACYBP	Calcyclin-binding protein	Nucleus	4
Q9UN37	VPS4A	Vacuolar protein sorting-associated protein 4A	Prevacuolar compartment membrane	4
P25098	ADRBK1	Beta-adrenergic receptor kinase 1	Unknown	4
P62280	RPS11	40S ribosomal protein S11	Unknown	4
O00182	LGALS9	Galectin-9	Cytoplasm	4
P35611	ADD1	Alpha-adducin	Cytoplasm	4
P46459	NSF	Vesicle-fusing ATPase	Cytoplasm	4
Q13131	PRKAA1	5'-AMP-activated protein kinase catalytic subunit alpha-1	Cytoplasm	4
Q15025	TNIP1	TNFAIP3-interacting protein 1	Cytoplasm	4
Q8TCU6	PREX1	Phosphatidylinositol 3,4,5-trisphosphate-dependent Rac exchanger 1 protein	Cytoplasm	4
Q9UQB8	BAIAP2	Brain-specific angiogenesis inhibitor 1-associated protein 2	Cytoplasm	4
Q7Z6I6	ARHGAP30	Rho GTPase-activating protein 30	Cytoplasmic vesicle	4
P62745	RHOB	Rho-related GTP-binding protein RhoB	Late endosome membrane	4
Q8WV92	MITD1	MIT domain-containing protein 1	Late endosome membrane	4
P51828	ADCY7	Adenylate cyclase type 7	Membrane	4
Q96C19	EFHD2	EF-hand domain-containing protein D2	Membrane	4
Q9NRY6	PLSCR3	Phospholipid scramblase 3	Mitochondrion membrane	4
P39023	RPL3	60S ribosomal protein L3	Nucleus	4
O95861	BPNT1	3'(2'),5'-bisphosphate nucleotidase 1	Unknown	4
Q8TBC3	SHKBP1	SH3KBP1-binding protein 1	Unknown	4
Q9UPU5	USP24	Ubiquitin carboxyl-terminal hydrolase 24	Unknown	4
P19397	CD53	Leukocyte surface antigen CD53	Cell membrane	4
Q14160	SCRIB	Protein scribble homolog	Cell membrane	4
P61221	ABCE1	ATP-binding cassette sub-family E member 1	Cytoplasm	4
P98171	ARHGAP4	Rho GTPase-activating protein 4	Cytoplasm	4
Q9UPT5	EXOC7	Exocyst complex component 7	Cytoplasm	4
P49189	ALDH9A1	4-trimethylaminobutyraldehyde dehydrogenase	Cytoplasm	4
Q15382	RHEB	GTP-binding protein Rheb	Endomembrane system	4
P78536	ADAM17	Disintegrin and metalloproteinase domain-containing protein 17	Membrane	4
Q15418	RPS6KA1	Ribosomal protein S6 kinase alpha-1	Nucleus	4
Q9Y6W3	CAPN7	Calpain-7	Nucleus	4
O43592	XPOT	Exportin-T	Nucleus	4
P04040	CAT	Catalase	Peroxisome	4
Q15126	PMVK	Phosphomevalonate kinase	Peroxisome	4
Q96KP1	EXOC2	Exocyst complex component 2	Unknown	4
P06213	INSR	Insulin receptor	Cell membrane	4
Q9UIQ6	LNPEP	Leucyl-cystinyl aminopeptidase	Cell membrane	4
P25685	DNAJB1	DnaJ homolog subfamily B member 1	Cytoplasm	4
Q86Y82	STX12	Syntaxin-12	Endosome membrane	4
Q96AH8	RAB7B	Ras-related protein Rab-7b	Late endosome	4
O95573	ACSL3	Long-chain-fatty-acid--CoA ligase 3	Mitochondrion outer membrane	4
Q14689	DIP2A	Disco-interacting protein 2 homolog A	Nucleus	4
P19013	KRT4	Keratin, type II cytoskeletal 4	Unknown	4
P01877	IGHA2	Ig alpha-2 chain C region	Unknown	4
P11234	RALB	Ras-related protein Ral-B	Cell membrane	3
O43491	EPB41L2	Band 4.1-like protein 2	Cytoplasm	3
P61160	ACTR2	Actin-related protein 2	Cytoplasm	3
P04792	HSPB1	Heat shock protein beta-1	Cytoplasm	3
Q07912	TNK2	Activated CDC42 kinase 1	Cell membrane	3
Q9Y376	CAB39	Calcium-binding protein 39	Cytoplasm	3
P30101	PDIA3	Protein disulfide-isomerase A3	Endoplasmic reticulum	3
P11717	IGF2R	Cation-independent mannose-6-phosphate receptor	Lysosome membrane	3
P45974	USP5	Ubiquitin carboxyl-terminal hydrolase 5	Unknown	3
Q12846	STX4	Syntaxin-4	Cell membrane	3
Q14699	RFTN1	Raftlin	Cell membrane	3
Q9C0B5	ZDHHC5	Palmitoyltransferase ZDHHC5	Cell membrane	3
Q9Y5S1	TRPV2	Transient receptor potential cation channel subfamily V member 2	Cell membrane	3
P11233	RALA	Ras-related protein Ral-A	Cell surface	3
P22234	PAICS	Multifunctional protein ADE2	Unknown	3
O75695	RP2	Protein XRP2	Cell membrane	3
O00410	IPO5	Importin-5	Cytoplasm	3
O15145	ARPC3	Actin-related protein 02-Mar complex subunit 3	Cytoplasm	3
O60664	PLIN3	Perilipin-3	Cytoplasm	3
P25788	PSMA3	Proteasome subunit alpha type-3	Cytoplasm	3
P20339	RAB5A	Ras-related protein Rab-5A	Cell membrane	3
P36871	PGM1	Phosphoglucomutase-1	Cytoplasm	3
P53992	SEC24C	Protein transport protein Sec24C	Cytoplasm	3
P54136	RARS	Arginine--tRNA ligase, cytoplasmic	Cytoplasm	3
P62269	RPS18	40S ribosomal protein S18	Cytoplasm	3
Q9H4E7	DEF6	Differentially expressed in FDCP 6 homolog	Cytoplasm	3
Q9NVA2	SEPT11	Septin-11	Cytoplasm	3
Q9Y266	NUDC	Nuclear migration protein nudC	Cytoplasm	3
P14625	HSP90B1	Endoplasmin	Endoplasmic reticulum lumen	3
P12955	PEPD	Xaa-Pro dipeptidase	Unknown	3
P19105	MYL12A	Myosin regulatory light chain 12A	Unknown	3
P09471	GNAO1	Guanine nucleotide-binding protein G(o) subunit alpha	Cell membrane	3
Q08209	PPP3CA	Serine/threonine-protein phosphatase 2B catalytic subunit alpha isoform	Cell membrane	3
P30273	FCER1G	High affinity immunoglobulin epsilon receptor subunit gamma	Cell membrane	3
O14964	HGS	Hepatocyte growth factor-regulated tyrosine kinase substrate	Cytoplasm	3
O60716	CTNND1	Catenin delta-1	Cytoplasm	3
O95336	PGLS	6-phosphogluconolactonase	Cytoplasm	3
P12268	IMPDH2	Inosine-5'-monophosphate dehydrogenase 2	Cytoplasm	3
P13798	APEH	Acylamino-acid-releasing enzyme	Cytoplasm	3
P30520	ADSS	Adenylosuccinate synthetase isozyme 2	Cytoplasm	3
P42768	WAS	Wiskott-Aldrich syndrome protein	Cytoplasm	3
P51692	STAT5B	Signal transducer and activator of transcription 5B	Cytoplasm	3
Q53EZ4	CEP55	Centrosomal protein of 55 kDa	Cytoplasm	3
Q7L7X3	TAOK1	Serine/threonine-protein kinase TAO1	Cytoplasm	3
Q92974	ARHGEF2	Rho guanine nucleotide exchange factor 2	Cytoplasm	3
Q9BR76	CORO1B	Coronin-1B	Cytoplasm	3
Q9BUL8	PDCD10	Programmed cell death protein 10	Cytoplasm	3
Q9Y6E0	STK24	Serine/threonine-protein kinase 24	Cytoplasm	3
P10599	TXN	Thioredoxin	Nucleus	3
O60234	GMFG	Glia maturation factor gamma	Unknown	3
P15498	VAV1	Proto-oncogene vav	Unknown	3
P36578	RPL4	60S ribosomal protein L4	Unknown	3
P38606	ATP6V1A	V-type proton ATPase catalytic subunit A	Unknown	3
Q9H0Q0	FAM49A	Protein FAM49A	Unknown	3
P08962	CD63	CD63 antigen	Cell membrane	3
P48426	PIP4K2A	Phosphatidylinositol 5-phosphate 4-kinase type-2 alpha	Cell membrane	3
P54709	ATP1B3	Sodium/potassium-transporting ATPase subunit beta-3	Cell membrane	3
P63244	GNB2L1	Guanine nucleotide-binding protein subunit beta-2-like 1	Cell membrane	3
Q96CW1	AP2M1	AP-2 complex subunit mu	Cell membrane	3
Q99755	PIP5K1A	Phosphatidylinositol 4-phosphate 5-kinase type-1 alpha	Cell membrane	3
P12277	CKB	Creatine kinase B-type	Cytoplasm	3
P30740	SERPINB1	Leukocyte elastase inhibitor	Cytoplasm	3
Q01581	HMGCS1	Hydroxymethylglutaryl-CoA synthase, cytoplasmic	Cytoplasm	3
Q13464	ROCK1	Rho-associated protein kinase 1	Cytoplasm	3
Q8NE71	ABCF1	ATP-binding cassette sub-family F member 1	Cytoplasm	3
Q9BRF8	CPPED1	Calcineurin-like phosphoesterase domain-containing protein 1	Cytoplasm	3
Q9H2G2	SLK	STE20-like serine/threonine-protein kinase	Cytoplasm	3
Q9UQ80	PA2G4	Proliferation-associated protein 2G4	Cytoplasm	3
Q9Y5K6	CD2AP	CD2-associated protein	Cytoplasm	3
P23284	PPIB	Peptidyl-prolyl cis-trans isomerase B	Endoplasmic reticulum lumen	3
O75843	AP1G2	AP-1 complex subunit gamma-like 2	Golgi apparatus membrane	3
P11049	CD37	Leukocyte antigen CD37	Membrane	3
Q9HC38	GLOD4	Glyoxalase domain-containing protein 4	Mitochondrion	3
P01024	C3	Complement C3	Secreted	3
P48637	GSS	Glutathione synthetase	Unknown	3
P69905	HBA1	Hemoglobin subunit alpha	Unknown	3
Q9Y2E4	DIP2C	Disco-interacting protein 2 homolog C	Unknown	3
O14494	PPAP2A	Lipid phosphate phosphohydrolase 1	Cell membrane	3
O43699	SIGLEC6	Sialic acid-binding Ig-like lectin 6	Cell membrane	3
Q8IZY2	ABCA7	ATP-binding cassette sub-family A member 7	Cell membrane	3
P00492	HPRT1	Hypoxanthine-guanine phosphoribosyltransferase	Cytoplasm	3
P25789	PSMA4	Proteasome subunit alpha type-4	Cytoplasm	3
P28070	PSMB4	Proteasome subunit beta type-4	Cytoplasm	3
P48147	PREP	Prolyl endopeptidase	Cytoplasm	3
P61978	HNRNPK	Heterogeneous nuclear ribonucleoprotein K	Cytoplasm	3
Q7Z6Z7	HUWE1	E3 ubiquitin-protein ligase HUWE1	Cytoplasm	3
Q93008	USP9X	Probable ubiquitin carboxyl-terminal hydrolase FAF-X	Cytoplasm	3
Q9BT78	COPS4	COP9 signalosome complex subunit 4	Cytoplasm	3
Q9UBB4	ATXN10	Ataxin-10	Cytoplasm	3
P62333	PSMC6	26S protease regulatory subunit 10B	Cytoplasm	3
O00203	AP3B1	AP-3 complex subunit beta-1	Cytoplasmic vesicle	3
Q13596	SNX1	Sorting nexin-1	Endosome membrane	3
P15586	GNS	N-acetylglucosamine-6-sulfatase	Lysosome	3
O00194	RAB27B	Ras-related protein Rab-27B	Membrane	3
P43007	SLC1A4	Neutral amino acid transporter A	Membrane	3
P60033	CD81	CD81 antigen	Membrane	3
Q6ZWK4	C1orf186	Uncharacterized protein C1orf186	Membrane	3
P04083	ANXA1	Annexin A1	Nucleus	3
Q15366	PCBP2	Poly(rC)-binding protein 2	Nucleus	3
P08243	ASNS	Asparagine synthetase [glutamine-hydrolyzing]	Unknown	3
P16930	FAH	Fumarylacetoacetase	Unknown	3
P30050	RPL12	60S ribosomal protein L12	Unknown	3
P62753	RPS6	40S ribosomal protein S6	Unknown	3
Q7L1Q6	BZW1	Basic leucine zipper and W2 domain-containing protein 1	Unknown	3
Q96F85	CNRIP1	CB1 cannabinoid receptor-interacting protein 1	Unknown	3
Q99829	CPNE1	Copine-1	Unknown	3
P36959	GMPR	GMP reductase 1	Unknown	3
P56945	BCAR1	Breast cancer anti-estrogen resistance protein 1	Cell junction	3
Q01638	IL1RL1	Interleukin-1 receptor-like 1	Cell membrane	3
Q9NPH3	IL1RAP	Interleukin-1 receptor accessory protein	Cell membrane	3
A5YKK6	CNOT1	CCR4-NOT transcription complex subunit 1	Cytoplasm	3
O15498	YKT6	Synaptobrevin homolog YKT6	Cytoplasm	3
P27361	MAPK3	Mitogen-activated protein kinase 3	Cytoplasm	3
P36873	PPP1CC	Serine/threonine-protein phosphatase PP1-gamma catalytic subunit	Cytoplasm	3
P53618	COPB1	Coatomer subunit beta	Cytoplasm	3
P78368	CSNK1G2	Casein kinase I isoform gamma-2	Cytoplasm	3
Q15080	NCF4	Neutrophil cytosol factor 4	Cytoplasm	3
Q96JJ3	ELMO2	Engulfment and cell motility protein 2	Cytoplasm	3
Q9UQ13	SHOC2	Leucine-rich repeat protein SHOC-2	Cytoplasm	3
O95757	HSPA4L	Heat shock 70 kDa protein 4L	Cytoplasm	3
P04843	RPN1	Dolichyl-diphosphooligosaccharide--protein glycosyltransferase subunit 1	Endoplasmic reticulum membrane	3
Q9BSJ8	ESYT1	Extended synaptotagmin-1	Endoplasmic reticulum membrane	3
Q9H7P6	MVB12B	Multivesicular body subunit 12B	Endosome	3
Q13571	LAPTM5	Lysosomal-associated transmembrane protein 5	Lysosome membrane	3
P06756	ITGAV	Integrin alpha-V	Membrane	3
Q9NZW5	MPP6	MAGUK p55 subfamily member 6	Membrane	3
Q00796	SORD	Sorbitol dehydrogenase	Mitochondrion membrane	3
P52789	HK2	Hexokinase-2	Mitochondrion outer membrane	3
Q9H0N0	RAB6C	Ras-related protein Rab-6C	Nucleus	3
Q8N1F7	NUP93	Nuclear pore complex protein Nup93	Nucleus membrane	3
P13727	PRG2	Bone marrow proteoglycan	Secreted	3
O75223	GGCT	Gamma-glutamylcyclotransferase	Unknown	3
P18621	RPL17	60S ribosomal protein L17	Unknown	3
P46779	RPL28	60S ribosomal protein L28	Unknown	3
P62857	RPS28	40S ribosomal protein S28	Unknown	3
P62906	RPL10A	60S ribosomal protein L10a	Unknown	3
Q15274	QPRT	Nicotinate-nucleotide pyrophosphorylase [carboxylating]	Unknown	3
Q9HBI1	PARVB	Beta-parvin	Cell junction	3
Q8ND76	CCNY	Cyclin-Y	Cell membrane	3
P08582	MFI2	Melanotransferrin	Cell membrane	3
P35236	PTPN7	Tyrosine-protein phosphatase non-receptor type 7	Cytoplasm	3
P42338	PIK3CB	Phosphatidylinositol 4,5-bisphosphate 3-kinase catalytic subunit beta isoform	Cytoplasm	3
P46926	GNPDA1	Glucosamine-6-phosphate isomerase 1	Cytoplasm	3
P57075	UBASH3A	Ubiquitin-associated and SH3 domain-containing protein A	Cytoplasm	3
P62195	PSMC5	26S protease regulatory subunit 8	Cytoplasm	3
Q15185	PTGES3	Prostaglandin E synthase 3	Cytoplasm	3
Q96IJ6	GMPPA	Mannose-1-phosphate guanyltransferase alpha	Cytoplasm	3
Q9NR12	PDLIM7	PDZ and LIM domain protein 7	Cytoplasm	3
P09960	LTA4H	Leukotriene A-4 hydrolase	Cytoplasm	3
Q15555	MAPRE2	Microtubule-associated protein RP/EB family member 2	Cytoplasm	3
P61086	UBE2K	Ubiquitin-conjugating enzyme E2 K	Cytoplasm	3
O15400	STX7	Syntaxin-7	Early endosome membrane	3
P36405	ARL3	ADP-ribosylation factor-like protein 3	Golgi apparatus membrane	3
Q8TB61	SLC35B2	Adenosine 3'-phospho 5'-phosphosulfate transporter 1	Golgi apparatus membrane	3
Q9NY35	CLDND1	Claudin domain-containing protein 1	Membrane	3
Q00325	SLC25A3	Phosphate carrier protein, mitochondrial	Mitochondrion inner membrane	3
P51812	RPS6KA3	Ribosomal protein S6 kinase alpha-3	Nucleus	3
P02765	AHSG	Alpha-2-HS-glycoprotein	Secreted	3
P15880	RPS2	40S ribosomal protein S2	Unknown	3
P21980	TGM2	Protein-glutamine gamma-glutamyltransferase 2	Unknown	3
P46109	CRKL	Crk-like protein	Unknown	3
P49207	RPL34	60S ribosomal protein L34	Unknown	3
P52306	RAP1GDS1	Rap1 GTPase-GDP dissociation stimulator 1	Unknown	3
Q02543	RPL18A	60S ribosomal protein L18a	Unknown	3
Q16877	PFKFB4	6-phosphofructo-2-kinase/fructose-2,6-bisphosphatase 4	Unknown	3
Q5D862	FLG2	Filaggrin-2	Unknown	3
Q8IWE4	DCUN1D3	DCN1-like protein 3	Unknown	3
Q9HAB8	PPCS	Phosphopantothenate--cysteine ligase	Unknown	3
Q9UNM6	PSMD13	26S proteasome non-ATPase regulatory subunit 13	Unknown	3
Q92696	RABGGTA	Geranylgeranyl transferase type-2 subunit alpha	Unknown	3
Q9NQX3	GPHN	Gephyrin	Cell junction	3
P01833	PIGR	Polymeric immunoglobulin receptor	Cell membrane	3
Q9UIW2	PLXNA1	Plexin-A1	Cell membrane	3
Q9NP72	RAB18	Ras-related protein Rab-18	Cell membrane	3
P42680	TEC	Tyrosine-protein kinase Tec	Cytoplasm	3
P31944	CASP14	Caspase-14	Cytoplasm	3
O95373	IPO7	Importin-7	Cytoplasm	3
Q86VN1	VPS36	Vacuolar protein-sorting-associated protein 36	Cytoplasm	3
P62081	RPS7	40S ribosomal protein S7	Cytoplasm	3
P40429	RPL13A	60S ribosomal protein L13a	Cytoplasm	3
Q96IG2	FBXL20	F-box/LRR-repeat protein 20	Cytoplasm	3
Q96P63	SERPINB12	Serpin B12	Cytoplasm	3
Q99961	SH3GL1	Endophilin-A2	Cytoplasm	3
P24941	CDK2	Cyclin-dependent kinase 2	Cytoplasm	3
Q7Z3Y8	KRT27	Keratin, type I cytoskeletal 27	Cytoplasm	3
Q7L591	DOK3	Docking protein 3	Cytoplasm	3
Q96HP0	DOCK6	Dedicator of cytokinesis protein 6	Cytoplasm	3
O00303	EIF3F	Eukaryotic translation initiation factor 3 subunit F	Cytoplasm	3
Q9P2J5	LARS	Leucine--tRNA ligase, cytoplasmic	Cytoplasm	3
P62140	PPP1CB	Serine/threonine-protein phosphatase PP1-beta catalytic subunit	Cytoplasm	3
P63027	VAMP2	Vesicle-associated membrane protein 2	Cytoplasmic vesicle	3
P42345	MTOR	Serine/threonine-protein kinase mTOR	Endoplasmic reticulum membrane	3
Q15437	SEC23B	Protein transport protein Sec23B	Golgi apparatus membrane	3
P07602	PSAP	Proactivator polypeptide	Lysosome	3
P22735	TGM1	Protein-glutamine gamma-glutamyltransferase K	Membrane	3
P41440	SLC19A1	Folate transporter 1	Membrane	3
Q00013	MPP1	55 kDa erythrocyte membrane protein	Membrane	3
P20338	RAB4A	Ras-related protein Rab-4A	Membrane	3
Q15836	VAMP3	Vesicle-associated membrane protein 3	Membrane	3
Q9Y277	VDAC3	Voltage-dependent anion-selective channel protein 3	Mitochondrion outer membrane	3
Q9GZZ8	LACRT	Extracellular glycoprotein lacritin	Secreted	3
P25311	AZGP1	Zinc-alpha-2-glycoprotein	Secreted	3
P61626	LYZ	Lysozyme C	Secreted	3
Q14118	DAG1	Dystroglycan	Secreted	3
Q6KB66	KRT80	Keratin, type II cytoskeletal 80	Unknown	3
Q08188	TGM3	Protein-glutamine gamma-glutamyltransferase E	Unknown	3
Q00526	CDK3	Cyclin-dependent kinase 3	Unknown	3
P10398	ARAF	Serine/threonine-protein kinase A-Raf	Unknown	3
Q9NXU5	ARL15	ADP-ribosylation factor-like protein 15	Unknown	3
P19623	SRM	Spermidine synthase	Unknown	3
P15170	GSPT1	Eukaryotic peptide chain release factor GTP-binding subunit ERF3A	Unknown	3
Q02241	KIF23	Kinesin-like protein KIF23	Nucleus	2
P33176	KIF5B	Kinesin-1 heavy chain	Cytoplasm	2
P55196	MLLT4	Afadin	Cell junction	2
O60814	HIST1H2BK	Histone H2B type 1-K	Nucleus	2
Q9UIB8	CD84	SLAM family member 5	Cell membrane	2
Q16555	DPYSL2	Dihydropyrimidinase-related protein 2	Cytoplasm	2
P14324	FDPS	Farnesyl pyrophosphate synthase	Cytoplasm	2
P26447	S100A4	Protein S100-A4	Unknown	2
P62424	RPL7A	60S ribosomal protein L7a	Unknown	2
P15531	NME1	Nucleoside diphosphate kinase A	Cytoplasm	2
Q08431	MFGE8	Lactadherin	Membrane	2
P46531	NOTCH1	Neurogenic locus notch homolog protein 1	Cell membrane	2
Q9C0H2	TTYH3	Protein tweety homolog 3	Cell membrane	2
P20618	PSMB1	Proteasome subunit beta type-1	Cytoplasm	2
P52565	ARHGDIA	Rho GDP-dissociation inhibitor 1	Cytoplasm	2
Q14847	LASP1	LIM and SH3 domain protein 1	Cytoplasm	2
Q16181	SEPT7	Septin-7	Cytoplasm	2
Q16543	CDC37	Hsp90 co-chaperone Cdc37	Cytoplasm	2
Q99615	DNAJC7	DnaJ homolog subfamily C member 7	Cytoplasm	2
Q9NQW7	XPNPEP1	Xaa-Pro aminopeptidase 1	Cytoplasm	2
Q9Y6W5	WASF2	Wiskott-Aldrich syndrome protein family member 2	Cytoplasm	2
Q8NBI5	SLC43A3	Solute carrier family 43 member 3	Membrane	2
P61088	UBE2N	Ubiquitin-conjugating enzyme E2 N	Nucleus	2
Q9Y265	RUVBL1	RuvB-like 1	Nucleus matrix	2
O75340	PDCD6	Programmed cell death protein 6	Nucleus membrane	2
P01008	SERPINC1	Antithrombin-III	Secreted	2
Q9UL46	PSME2	Proteasome activator complex subunit 2	Unknown	2
O15511	ARPC5	Actin-related protein 02-Mar complex subunit 5	Cytoplasm	2
O43396	TXNL1	Thioredoxin-like protein 1	Cytoplasm	2
P43034	PAFAH1B1	Platelet-activating factor acetylhydrolase IB subunit alpha	Cytoplasm	2
P63241	EIF5A	Eukaryotic translation initiation factor 5A-1	Cytoplasm	2
P78417	GSTO1	Glutathione S-transferase omega-1	Cytoplasm	2
Q9Y678	COPG1	Coatomer subunit gamma-1	Cytoplasm	2
P05141	SLC25A5	ADP/ATP translocase 2	Mitochondrion inner membrane	2
Q07812	BAX	Apoptosis regulator BAX	Mitochondrion membrane	2
Q96BS2	TESC	Calcineurin B homologous protein 3	Nucleus	2
Q9Y230	RUVBL2	RuvB-like 2	Nucleus matrix	2
P61313	RPL15	60S ribosomal protein L15	Unknown	2
Q9Y2D5	AKAP2	A-kinase anchor protein 2	Unknown	2
Q6GTX8	LAIR1	Leukocyte-associated immunoglobulin-like receptor 1	Cell membrane	2
Q8IWV1	LAX1	Lymphocyte transmembrane adapter 1	Cell membrane	2
O14908	GIPC1	PDZ domain-containing protein GIPC1	Cytoplasm	2
O60763	USO1	General vesicular transport factor p115	Cytoplasm	2
P00491	PNP	Purine nucleoside phosphorylase	Cytoplasm	2
P05161	ISG15	Ubiquitin-like protein ISG15	Cytoplasm	2
P24666	ACP1	Low molecular weight phosphotyrosine protein phosphatase	Cytoplasm	2
P28072	PSMB6	Proteasome subunit beta type-6	Cytoplasm	2
P35237	SERPINB6	Serpin B6	Cytoplasm	2
P61764	STXBP1	Syntaxin-binding protein 1	Cytoplasm	2
Q7L9L4	MOB1B	MOB kinase activator 1B	Cytoplasm	2
Q96IU4	ABHD14B	Alpha/beta hydrolase domain-containing protein 14B	Cytoplasm	2
Q86YS7	C2CD5	C2 domain-containing protein 5	Cytoplasmic vesicle membrane	2
P07996	THBS1	Thrombospondin-1	Endoplasmic reticulum	2
P13612	ITGA4	Integrin alpha-4	Membrane	2
P98172	EFNB1	Ephrin-B1	Membrane	2
Q8NC42	RNF149	E3 ubiquitin-protein ligase RNF149	Membrane	2
Q15393	SF3B3	Splicing factor 3B subunit 3	Nucleus	2
Q9UHV9	PFDN2	Prefoldin subunit 2	Nucleus	2
P61769	B2M	Beta-2-microglobulin	Secreted	2
Q15661	TPSAB1	Tryptase alpha/beta-1	Secreted	2
O43242	PSMD3	26S proteasome non-ATPase regulatory subunit 3	Unknown	2
P18124	RPL7	60S ribosomal protein L7	Unknown	2
P26373	RPL13	60S ribosomal protein L13	Unknown	2
P63151	PPP2R2A	Serine/threonine-protein phosphatase 2A 55 kDa regulatory subunit B alpha isoform	Unknown	2
Q8IZ83	ALDH16A1	Aldehyde dehydrogenase family 16 member A1	Unknown	2
Q99460	PSMD1	26S proteasome non-ATPase regulatory subunit 1	Unknown	2
P36897	TGFBR1	TGF-beta receptor type-1	Cell membrane	2
P63218	GNG5	Guanine nucleotide-binding protein G(I)/G(S)/G(O) subunit gamma-5	Cell membrane	2
Q9UIG8	SLCO3A1	Solute carrier organic anion transporter family member 3A1	Cell membrane	2
P13164	IFITM1	Interferon-induced transmembrane protein 1	Cell membrane	2
O00154	ACOT7	Cytosolic acyl coenzyme A thioester hydrolase	Cytoplasm	2
O75962	TRIO	Triple functional domain protein	Cytoplasm	2
P28161	GSTM2	Glutathione S-transferase Mu 2	Cytoplasm	2
P41252	IARS	Isoleucine--tRNA ligase, cytoplasmic	Cytoplasm	2
Q02790	FKBP4	Peptidyl-prolyl cis-trans isomerase FKBP4	Cytoplasm	2
Q03154	ACY1	Aminoacylase-1	Cytoplasm	2
Q14012	CAMK1	Calcium/calmodulin-dependent protein kinase type 1	Cytoplasm	2
Q4KMP7	TBC1D10B	TBC1 domain family member 10B	Cytoplasm	2
Q6NYC8	PPP1R18	Phostensin	Cytoplasm	2
Q8IYI6	EXOC8	Exocyst complex component 8	Cytoplasm	2
Q92556	ELMO1	Engulfment and cell motility protein 1	Cytoplasm	2
Q9H3M7	TXNIP	Thioredoxin-interacting protein	Cytoplasm	2
Q9P289	MST4	Serine/threonine-protein kinase MST4	Cytoplasm	2
Q9Y5K5	UCHL5	Ubiquitin carboxyl-terminal hydrolase isozyme L5	Cytoplasm	2
O43776	NARS	Asparagine--tRNA ligase, cytoplasmic	Cytoplasm	2
P62714	PPP2CB	Serine/threonine-protein phosphatase 2A catalytic subunit beta isoform	Cytoplasm	2
P78356	PIP4K2B	Phosphatidylinositol 5-phosphate 4-kinase type-2 beta	Endoplasmic reticulum membrane	2
P61019	RAB2A	Ras-related protein Rab-2A	Endoplasmic reticulum-Golgi intermediate compartment membrane	2
O43617	TRAPPC3	Trafficking protein particle complex subunit 3	Golgi apparatus	2
Q10589	BST2	Bone marrow stromal antigen 2	Golgi apparatus	2
Q9UM54	MYO6	Unconventional myosin-VI	Golgi apparatus	2
P07339	CTSD	Cathepsin D	Lysosome	2
Q9BV40	VAMP8	Vesicle-associated membrane protein 8	Lysosome membrane	2
Q14242	SELPLG	P-selectin glycoprotein ligand 1	Membrane	2
Q9UNN8	PROCR	Endothelial protein C receptor	Membrane	2
O15389	SIGLEC5	Sialic acid-binding Ig-like lectin 5	Membrane	2
P12004	PCNA	Proliferating cell nuclear antigen	Nucleus	2
P06703	S100A6	Protein S100-A6	Nucleus envelope	2
P20700	LMNB1	Lamin-B1	Nucleus inner membrane	2
A6NC98	CCDC88B	Coiled-coil domain-containing protein 88B	Unknown	2
O60645	EXOC3	Exocyst complex component 3	Unknown	2
P30566	ADSL	Adenylosuccinate lyase	Unknown	2
P36507	MAP2K2	Dual specificity mitogen-activated protein kinase kinase 2	Unknown	2
P41091	EIF2S3	Eukaryotic translation initiation factor 2 subunit 3	Unknown	2
P43487	RANBP1	Ran-specific GTPase-activating protein	Unknown	2
Q00722	PLCB2	1-phosphatidylinositol 4,5-bisphosphate phosphodiesterase beta-2	Unknown	2
Q3LXA3	DAK	Bifunctional ATP-dependent dihydroxyacetone kinase/FAD-AMP lyase (cyclizing)	Unknown	2
Q5R3I4	TTC38	Tetratricopeptide repeat protein 38	Unknown	2
O15162	PLSCR1	Phospholipid scramblase 1	Cell membrane	2
P01130	LDLR	Low-density lipoprotein receptor	Cell membrane	2
P19256	CD58	Lymphocyte function-associated antigen 3	Cell membrane	2
P29320	EPHA3	Ephrin type-A receptor 3	Cell membrane	2
P30825	SLC7A1	High affinity cationic amino acid transporter 1	Cell membrane	2
Q14088	RAB33A	Ras-related protein Rab-33A	Cell membrane	2
Q8WTV0	SCARB1	Scavenger receptor class B member 1	Cell membrane	2
O14787	TNPO2	Transportin-2	Cytoplasm	2
O60841	EIF5B	Eukaryotic translation initiation factor 5B	Cytoplasm	2
P13861	PRKAR2A	cAMP-dependent protein kinase type II-alpha regulatory subunit	Cytoplasm	2
P35998	PSMC2	26S protease regulatory subunit 7	Cytoplasm	2
P49841	GSK3B	Glycogen synthase kinase-3 beta	Cytoplasm	2
P56192	MARS	Methionine--tRNA ligase, cytoplasmic	Cytoplasm	2
P60900	PSMA6	Proteasome subunit alpha type-6	Cytoplasm	2
P62917	RPL8	60S ribosomal protein L8	Cytoplasm	2
Q08257	CRYZ	Quinone oxidoreductase	Cytoplasm	2
Q15036	SNX17	Sorting nexin-17	Cytoplasm	2
Q16881	TXNRD1	Thioredoxin reductase 1 cytoplasmic	Cytoplasm	2
Q7LBR1	CHMP1B	Charged multivesicular body protein 1b	Cytoplasm	2
Q8TEU7	RAPGEF6	Rap guanine nucleotide exchange factor 6	Cytoplasm	2
Q96EY5	MVB12A	Multivesicular body subunit 12A	Cytoplasm	2
Q96RU3	FNBP1	Formin-binding protein 1	Cytoplasm	2
Q9ULA0	DNPEP	Aspartyl aminopeptidase	Cytoplasm	2
Q9Y262	EIF3L	Eukaryotic translation initiation factor 3 subunit L	Cytoplasm	2
Q9Y3F4	STRAP	Serine-threonine kinase receptor-associated protein	Cytoplasm	2
Q9BYI3	FAM126A	Hyccin	Cytoplasm	2
Q9NUU7	DDX19A	ATP-dependent RNA helicase DDX19A	Cytoplasm	2
Q15334	LLGL1	Lethal(2) giant larvae protein homolog 1	Early endosome membrane	2
Q9NRX5	SERINC1	Serine incorporator 1	Endoplasmic reticulum membrane	2
O43747	AP1G1	AP-1 complex subunit gamma-1	Golgi apparatus	2
O14817	TSPAN4	Tetraspanin-4	Membrane	2
P14209	CD99	CD99 antigen	Membrane	2
P19086	GNAZ	Guanine nucleotide-binding protein G(z) subunit alpha	Membrane	2
P36894	BMPR1A	Bone morphogenetic protein receptor type-1A	Membrane	2
Q8IWA5	SLC44A2	Choline transporter-like protein 2	Membrane	2
Q8NG11	TSPAN14	Tetraspanin-14	Membrane	2
Q96S97	MYADM	Myeloid-associated differentiation marker	Membrane	2
Q9NVM1	EVA1B	Protein eva-1 homolog B	Membrane	2
P30044	PRDX5	Peroxiredoxin-5, mitochondrial	Mitochondrion	2
P22695	UQCRC2	Cytochrome b-c1 complex subunit 2 mitochondrial	Mitochondrion inner membrane	2
P09651	HNRNPA1	Heterogeneous nuclear ribonucleoprotein A1	Nucleus	2
P39019	RPS19	40S ribosomal protein S19	Nucleus	2
P62913	RPL11	60S ribosomal protein L11	Nucleus	2
Q08J23	NSUN2	tRNA (cytosine(34)-C(5))-methyltransferase	Nucleus	2
O95347	SMC2	Structural maintenance of chromosomes protein 2	Nucleus	2
Q13907	IDI1	Isopentenyl-diphosphate Delta-isomerase 1	Peroxisome	2
P14174	MIF	Macrophage migration inhibitory factor	Secreted	2
O94760	DDAH1	N(G),N(G)-dimethylarginine dimethylaminohydrolase 1	Unknown	2
P02794	FTH1	Ferritin heavy chain	Unknown	2
P06737	PYGL	Glycogen phosphorylase, liver form	Unknown	2
P27635	RPL10	60S ribosomal protein L10	Unknown	2
P31153	MAT2A	S-adenosylmethionine synthase isoform type-2	Unknown	2
P35268	RPL22	60S ribosomal protein L22	Unknown	2
P51606	RENBP	N-acylglucosamine 2-epimerase	Unknown	2
P53602	MVD	Diphosphomevalonate decarboxylase	Unknown	2
P83731	RPL24	60S ribosomal protein L24	Unknown	2
Q68D91	MBLAC2	Metallo-beta-lactamase domain-containing protein 2	Unknown	2
Q8TD55	PLEKHO2	Pleckstrin homology domain-containing family O member 2	Unknown	2
Q969T9	WBP2	WW domain-binding protein 2	Unknown	2
P11908	PRPS2	Ribose-phosphate pyrophosphokinase 2	Unknown	2
P50914	RPL14	60S ribosomal protein L14	Unknown	2
P11274	BCR	Breakpoint cluster region protein	Cell junction	2
Q96HC4	PDLIM5	PDZ and LIM domain protein 5	Cell junction	2
P02730	SLC4A1	Band 3 anion transport protein	Cell membrane	2
P13688	CEACAM1	Carcinoembryonic antigen-related cell adhesion molecule 1	Cell membrane	2
P51674	GPM6A	Neuronal membrane glycoprotein M6-a	Cell membrane	2
P58335	ANTXR2	Anthrax toxin receptor 2	Cell membrane	2
P61077	UBE2D3	Ubiquitin-conjugating enzyme E2 D3	Cell membrane	2
Q16581	C3AR1	C3a anaphylatoxin chemotactic receptor	Cell membrane	2
Q2M2I8	AAK1	AP2-associated protein kinase 1	Cell membrane	2
Q86UN3	RTN4RL2	Reticulon-4 receptor-like 2	Cell membrane	2
Q9UBI6	GNG12	Guanine nucleotide-binding protein G(I)/G(S)/G(O) subunit gamma-12	Cell membrane	2
Q9Y487	ATP6V0A2	V-type proton ATPase 116 kDa subunit a isoform 2	Cell membrane	2
Q12974	PTP4A2	Protein tyrosine phosphatase type IVA 2	Cell membrane	2
Q9HAB3	SLC52A2	Solute carrier family 52 riboflavin transporter, member 2	Cell membrane	2
Q9GZY6	LAT2	Linker for activation of T-cells family member 2	Cell membrane	2
Q9BXI6	TBC1D10A	TBC1 domain family member 10A	Cell projection	2
O14744	PRMT5	Protein arginine N-methyltransferase 5	Cytoplasm	2
O15111	CHUK	Inhibitor of nuclear factor kappa-B kinase subunit alpha	Cytoplasm	2
O15371	EIF3D	Eukaryotic translation initiation factor 3 subunit D	Cytoplasm	2
O43681	ASNA1	ATPase ASNA1	Cytoplasm	2
O75663	TIPRL	TIP41-like protein	Cytoplasm	2
P12081	HARS	Histidine--tRNA ligase, cytoplasmic	Cytoplasm	2
P29218	IMPA1	Inositol monophosphatase 1	Cytoplasm	2
P42858	HTT	Huntingtin	Cytoplasm	2
P49591	SARS	Serine--tRNA ligase, cytoplasmic	Cytoplasm	2
P53004	BLVRA	Biliverdin reductase A	Cytoplasm	2
P62942	FKBP1A	Peptidyl-prolyl cis-trans isomerase FKBP1A	Cytoplasm	2
Q16186	ADRM1	Proteasomal ubiquitin receptor ADRM1	Cytoplasm	2
Q8NFX7	STXBP6	Syntaxin-binding protein 6	Cytoplasm	2
Q92900	UPF1	Regulator of nonsense transcripts 1	Cytoplasm	2
Q96K76	USP47	Ubiquitin carboxyl-terminal hydrolase 47	Cytoplasm	2
Q9BVJ7	DUSP23	Dual specificity protein phosphatase 23	Cytoplasm	2
Q9H773	DCTPP1	dCTP pyrophosphatase 1	Cytoplasm	2
Q9HD42	CHMP1A	Charged multivesicular body protein 1a	Cytoplasm	2
Q9NZZ3	CHMP5	Charged multivesicular body protein 5	Cytoplasm	2
Q9UHR4	BAIAP2L1	Brain-specific angiogenesis inhibitor 1-associated protein 2-like protein 1	Cytoplasm	2
Q9UNE7	STUB1	E3 ubiquitin-protein ligase CHIP	Cytoplasm	2
Q9UQN3	CHMP2B	Charged multivesicular body protein 2b	Cytoplasm	2
Q9Y3E7	CHMP3	Charged multivesicular body protein 3	Cytoplasm	2
P36639	NUDT1	7,8-dihydro-8-oxoguanine triphosphatase	Cytoplasm	2
P00488	F13A1	Coagulation factor XIII A chain	Cytoplasm	2
Q13098	GPS1	COP9 signalosome complex subunit 1	Cytoplasm	2
Q8TEX9	IPO4	Importin-4	Cytoplasm	2
Q9Y223	GNE	Bifunctional UDP-N-acetylglucosamine 2-epimerase/N-acetylmannosamine kinase	Cytoplasm	2
P20936	RASA1	Ras GTPase-activating protein 1	Cytoplasm	2
Q9UHD2	TBK1	Serine/threonine-protein kinase TBK1	Cytoplasm	2
P46108	CRK	Adapter molecule crk	Cytoplasm	2
P47897	QARS	Glutamine--tRNA ligase	Cytoplasm	2
Q99719	SEPT5	Septin-5	Cytoplasm	2
Q96FZ7	CHMP6	Charged multivesicular body protein 6	Endomembrane system	2
Q9Y287	ITM2B	Integral membrane protein 2B	Integral membrane protein	2
Q9NVJ2	ARL8B	ADP-ribosylation factor-like protein 8B	Late endosome membrane	2
Q99747	NAPG	Gamma-soluble NSF attachment protein	Membrane	2
P23219	PTGS1	Prostaglandin G/H synthase 1	Microsome membrane	2
P36969	GPX4	Phospholipid hydroperoxide glutathione peroxidase, mitochondrial	Mitochondrion	2
P31930	UQCRC1	Cytochrome b-c1 complex subunit 1 mitochondrial	Mitochondrion inner membrane	2
P04181	OAT	Ornithine aminotransferase, mitochondrial	Mitochondrion matrix	2
O00231	PSMD11	26S proteasome non-ATPase regulatory subunit 11	Nucleus	2
Q8TDX7	NEK7	Serine/threonine-protein kinase Nek7	Nucleus	2
B2RXH8	HNRNPCL2	Heterogeneous nuclear ribonucleoprotein C-like 2	Nucleus	2
Q13045	FLII	Protein flightless-1 homolog	Nucleus	2
P01033	TIMP1	Metalloproteinase inhibitor 1	Secreted	2
P02748	C9	Complement component C9	Secreted	2
P00734	F2	Prothrombin	Secreted	2
Q15436	SEC23A	Protein transport protein Sec23A	Smooth endoplasmic reticulum membrane	2
O95671	ASMTL	N-acetylserotonin O-methyltransferase-like protein	Unknown	2
P36915	GNL1	Guanine nucleotide-binding protein-like 1	Unknown	2
P42677	RPS27	40S ribosomal protein S27	Unknown	2
P61081	UBE2M	NEDD8-conjugating enzyme Ubc12	Unknown	2
P62854	RPS26	40S ribosomal protein S26	Unknown	2
Q16774	GUK1	Guanylate kinase	Unknown	2
Q6R327	RICTOR	Rapamycin-insensitive companion of mTOR	Unknown	2
Q8N9N7	LRRC57	Leucine-rich repeat-containing protein 57	Unknown	2
P08567	PLEK	Pleckstrin	Unknown	2
Q08ET2	SIGLEC14	Sialic acid-binding Ig-like lectin 14	Cell membrane	2
Q08554	DSC1	Desmocollin-1	Cell membrane	2
Q99572	P2RX7	P2X purinoceptor 7	Cell membrane	2
O95057	DIRAS1	GTP-binding protein Di-Ras1	Cell membrane	2
Q9HCM2	PLXNA4	Plexin-A4	Cell membrane	2
P31321	PRKAR1B	cAMP-dependent protein kinase type I-beta regulatory subunit	Cell membrane	2
P27448	MARK3	MAP/microtubule affinity-regulating kinase 3	Cell membrane	2
P08069	IGF1R	Insulin-like growth factor 1 receptor	Cell membrane	2
P36896	ACVR1B	Activin receptor type-1B	Cell membrane	2
Q15796	SMAD2	Mothers against decapentaplegic homolog 2	Cytoplasm	2
Q15746	MYLK	Myosin light chain kinase, smooth muscle	Cytoplasm	2
Q9H4G0	EPB41L1	Band 4.1-like protein 1	Cytoplasm	2
P53355	DAPK1	Death-associated protein kinase 1	Cytoplasm	2
P83881	RPL36A	60S ribosomal protein L36a	Cytoplasm	2
P07332	FES	Tyrosine-protein kinase Fes/Fps	Cytoplasm	2
Q96BN8	FAM105B	Ubiquitin thioesterase otulin	Cytoplasm	2
Q9BZV1	UBXN6	UBX domain-containing protein 6	Cytoplasm	2
Q8N335	GPD1L	Glycerol-3-phosphate dehydrogenase 1-like protein	Cytoplasm	2
O14727	APAF1	Apoptotic protease-activating factor 1	Cytoplasm	2
Q9Y240	CLEC11A	C-type lectin domain family 11 member A	Cytoplasm	2
O60506	SYNCRIP	Heterogeneous nuclear ribonucleoprotein Q	Cytoplasm	2
O95352	ATG7	Ubiquitin-like modifier-activating enzyme ATG7	Cytoplasm	2
Q9NRY4	ARHGAP35	Rho GTPase-activating protein 35	Cytoplasm	2
Q5T749	KPRP	Keratinocyte proline-rich protein	Cytoplasm	2
O15067	PFAS	Phosphoribosylformylglycinamidine synthase	Cytoplasm	2
Q00535	CDK5	Cyclin-dependent kinase 5	Cytoplasm	2
O15357	INPPL1	Phosphatidylinositol 3,4,5-trisphosphate 5-phosphatase 2	Cytoplasm	2
Q9UBF2	COPG2	Coatomer subunit gamma-2	Cytoplasm	2
Q15149	PLEC	Plectin	Cytoplasm	2
Q9Y5S2	CDC42BPB	Serine/threonine-protein kinase MRCK beta	Cytoplasm	2
Q9HB19	PLEKHA2	Pleckstrin homology domain-containing family A member 2	Cytoplasm	2
Q9Y4K4	MAP4K5	Mitogen-activated protein kinase kinase kinase kinase 5	Cytoplasm	2
Q13363	CTBP1	C-terminal-binding protein 1	Cytoplasm	2
Q8IYD1	GSPT2	Eukaryotic peptide chain release factor GTP-binding subunit ERF3B	Cytoplasm	2
Q13191	CBLB	E3 ubiquitin-protein ligase CBL-B	Cytoplasm	2
Q9NZN5	ARHGEF12	Rho guanine nucleotide exchange factor 12	Cytoplasm	2
Q9H832	UBE2Z	Ubiquitin-conjugating enzyme E2 Z	Cytoplasm	2
Q99436	PSMB7	Proteasome subunit beta type-7	Cytoplasm	2
O94979	SEC31A	Protein transport protein Sec31A	Cytoplasm	2
Q96AX2	RAB37	Ras-related protein Rab-37	Cytoplasmic vesicle	2
Q6Q0C0	TRAF7	E3 ubiquitin-protein ligase TRAF7	Cytoplasmic vesicle	2
P51571	SSR4	Translocon-associated protein subunit delta	Endoplasmic reticulum membrane	2
P16615	ATP2A2	Sarcoplasmic/endoplasmic reticulum calcium ATPase 2	Endoplasmic reticulum membrane	2
P61619	SEC61A1	Protein transport protein Sec61 subunit alpha isoform 1	Endoplasmic reticulum membrane	2
Q9BVK6	TMED9	Transmembrane emp24 domain-containing protein 9	Endoplasmic reticulum membrane	2
Q6PJF5	RHBDF2	Inactive rhomboid protein 2	Endoplasmic reticulum membrane	2
P62166	NCS1	Neuronal calcium sensor 1	Golgi apparatus	2
A5D8V6	VPS37C	Vacuolar protein sorting-associated protein 37C	Late endosome membrane	2
Q9Y5Z0	BACE2	Beta-secretase 2	Membrane	2
P17301	ITGA2	Integrin alpha-2	Membrane	2
P18084	ITGB5	Integrin beta-5	Membrane	2
P43250	GRK6	G protein-coupled receptor kinase 6	Membrane	2
Q12767	KIAA0195	Uncharacterized protein KIAA0195	Membrane	2
O76095	JTB	Protein JTB	Membrane	2
A7E2Y1	MYH7B	Myosin-7B	Membrane	2
O95477	ABCA1	ATP-binding cassette sub-family A member 1	Membrane	2
P42704	LRPPRC	Leucine-rich PPR motif-containing protein, mitochondrial	Mitochondrion	2
P48735	IDH2	Isocitrate dehydrogenase [NADP], mitochondrial	Mitochondrion	2
O75964	ATP5L	ATP synthase subunit g, mitochondrial	Mitochondrion	2
Q04206	RELA	Transcription factor p65	Nucleus	2
Q6NXT2	H3F3C	Histone H3.3C	Nucleus	2
P52272	HNRNPM	Heterogeneous nuclear ribonucleoprotein M	Nucleus	2
Q8TAF3	WDR48	WD repeat-containing protein 48	Nucleus	2
Q96T76	MMS19	MMS19 nucleotide excision repair protein homolog	Nucleus	2
O43684	BUB3	Mitotic checkpoint protein BUB3	Nucleus	2
Q99873	PRMT1	Protein arginine N-methyltransferase 1	Nucleus	2
P27707	DCK	Deoxycytidine kinase	Nucleus	2
Q92841	DDX17	Probable ATP-dependent RNA helicase DDX17	Nucleus	2
P49736	MCM2	DNA replication licensing factor MCM2	Nucleus	2
Q15029	EFTUD2	116 kDa U5 small nuclear ribonucleoprotein component	Nucleus	2
Q9BZJ0	CRNKL1	Crooked neck-like protein 1	Nucleus speckle	2
P31025	LCN1	Lipocalin-1	Secreted	2
O95968	SCGB1D1	Secretoglobin family 1D member 1	Secreted	2
Q9P2G1	ANKIB1	Ankyrin repeat and IBR domain-containing protein 1	Unknown	2
Q8IYJ1	CPNE9	Copine-9	Unknown	2
Q9Y450	HBS1L	HBS1-like protein	Unknown	2
O60684	KPNA6	Importin subunit alpha-7	Unknown	2
P46734	MAP2K3	Dual specificity mitogen-activated protein kinase kinase 3	Unknown	2
Q5VVQ6	YOD1	Ubiquitin thioesterase OTU1	Unknown	2
O75556	SCGB2A1	Mammaglobin-B	Unknown	2
Q07002	CDK18	Cyclin-dependent kinase 18	Unknown	2
Q13619	CUL4A	Cullin-4A	Unknown	2
Q93034	CUL5	Cullin-5	Unknown	2
O60825	PFKFB2	6-phosphofructo-2-kinase/fructose-2,6-bisphosphatase 2	Unknown	2
O94915	FRYL	Protein furry homolog-like	Unknown	2
Q5TC63	GRTP1	Growth hormone-regulated TBC protein 1	Unknown	2
Q9UJ70	NAGK	N-acetyl-D-glucosamine kinase	Unknown	2
Q9BSD7	NTPCR	Cancer-related nucleoside-triphosphatase	Unknown	2
A6NDG6	PGP	Phosphoglycolate phosphatase	Unknown	2
P62888	RPL30	60S ribosomal protein L30	Unknown	2
Q15750	TAB1	TGF-beta-activated kinase 1 and MAP3K7-binding protein 1	Unknown	2
Q03169	TNFAIP2	Tumor necrosis factor alpha-induced protein 2	Unknown	2
Q9UI30	TRMT112	tRNA methyltransferase 112 homolog	Unknown	2
Q3KQV9	UAP1L1	UDP-N-acetylhexosamine pyrophosphorylase-like protein 1	Unknown	2
Q86VI3	IQGAP3	Ras GTPase-activating-like protein IQGAP3	Unknown	2
Q9UI15	TAGLN3	Transgelin-3	Unknown	2
O75054	IGSF3	Immunoglobulin superfamily member 3	Membrane	1
Q13177	PAK2	Serine/threonine-protein kinase PAK 2	Cytoplasm	1
Q13200	PSMD2	26S proteasome non-ATPase regulatory subunit 2	Unknown	1
Q99808	SLC29A1	Equilibrative nucleoside transporter 1	Basolateral cell membrane	1
Q14517	FAT1	Protocadherin Fat 1	Cell membrane	1
P80723	BASP1	Brain acid soluble protein 1	Cell membrane	1
P16949	STMN1	Stathmin	Cytoplasm	1
Q16531	DDB1	DNA damage-binding protein 1	Cytoplasm	1
Q8N0X7	SPG20	Spartin	Cytoplasm	1
P17612	PRKACA	cAMP-dependent protein kinase catalytic subunit alpha	Cytoplasm	1
P29692	EEF1D	Elongation factor 1-delta	Nucleus	1
Q06323	PSME1	Proteasome activator complex subunit 1	Unknown	1
P17174	GOT1	Aspartate aminotransferase, cytoplasmic	Cytoplasm	1
P17980	PSMC3	26S protease regulatory subunit 6A	Cytoplasm	1
P48444	ARCN1	Coatomer subunit delta	Cytoplasm	1
Q14152	EIF3A	Eukaryotic translation initiation factor 3 subunit A	Cytoplasm	1
Q92882	OSTF1	Osteoclast-stimulating factor 1	Cytoplasm	1
Q9UJU6	DBNL	Drebrin-like protein	Cytoplasm	1
Q86YZ3	HRNR	Hornerin	Cytoplasmic granule	1
P07237	P4HB	Protein disulfide-isomerase	Endoplasmic reticulum lumen	1
Q02878	RPL6	60S ribosomal protein L6	Unknown	1
O43561	LAT	Linker for activation of T-cells family member 1	Cell membrane	1
Q53GL0	PLEKHO1	Pleckstrin homology domain-containing family O member 1	Cell membrane	1
Q8NDX1	PSD4	PH and SEC7 domain-containing protein 4	Cell membrane	1
Q9NPA2	MMP25	Matrix metalloproteinase-25	Cell membrane	1
O75347	TBCA	Tubulin-specific chaperone A	Cytoplasm	1
P15374	UCHL3	Ubiquitin carboxyl-terminal hydrolase isozyme L3	Cytoplasm	1
P22061	PCMT1	Protein-L-isoaspartate(D-aspartate) O-methyltransferase	Cytoplasm	1
P23381	WARS	Tryptophan--tRNA ligase, cytoplasmic	Cytoplasm	1
P28066	PSMA5	Proteasome subunit alpha type-5	Cytoplasm	1
P67809	YBX1	Nuclease-sensitive element-binding protein 1	Cytoplasm	1
Q15942	ZYX	Zyxin	Cytoplasm	1
Q96SB3	PPP1R9B	Neurabin-2	Cytoplasm	1
Q9NTK5	OLA1	Obg-like ATPase 1	Cytoplasm	1
Q9UNF0	PACSIN2	Protein kinase C and casein kinase substrate in neurons protein 2	Cytoplasm	1
P05198	EIF2S1	Eukaryotic translation initiation factor 2 subunit 1	Cytoplasmic granule	1
Q92614	MYO18A	Unconventional myosin-XVIIIa	Endoplasmic reticulum-Golgi intermediate compartment	1
O43765	SGTA	Small glutamine-rich tetratricopeptide repeat-containing protein alpha	Unknown	1
P09467	FBP1	Fructose-1,6-bisphosphatase 1	Unknown	1
P24534	EEF1B2	Elongation factor 1-beta	Unknown	1
P62244	RPS15A	40S ribosomal protein S15a	Unknown	1
P84098	RPL19	60S ribosomal protein L19	Unknown	1
Q15819	UBE2V2	Ubiquitin-conjugating enzyme E2 variant 2	Unknown	1
P11166	SLC2A1	Solute carrier family 2 facilitated glucose transporter member 1	Cell membrane	1
Q8TAA9	VANGL1	Vang-like protein 1	Cell membrane	1
Q9NWQ8	PAG1	Phosphoprotein associated with glycosphingolipid-enriched microdomains 1	Cell membrane	1
P23229	ITGA6	Integrin alpha-6	Cell membrane	1
P00441	SOD1	Superoxide dismutase [Cu-Zn]	Cytoplasm	1
P28062	PSMB8	Proteasome subunit beta type-8	Cytoplasm	1
P30046	DDT	D-dopachrome decarboxylase	Cytoplasm	1
P49721	PSMB2	Proteasome subunit beta type-2	Cytoplasm	1
P58546	MTPN	Myotrophin	Cytoplasm	1
Q01105	SET	Protein SET	Cytoplasm	1
Q13765	NACA	Nascent polypeptide-associated complex subunit alpha	Cytoplasm	1
Q15631	TSN	Translin	Cytoplasm	1
Q16512	PKN1	Serine/threonine-protein kinase N1	Cytoplasm	1
Q8IZ21	PHACTR4	Phosphatase and actin regulator 4	Cytoplasm	1
Q8IZP0	ABI1	Abl interactor 1	Cytoplasm	1
Q96G03	PGM2	Phosphoglucomutase-2	Cytoplasm	1
Q9BPX5	ARPC5L	Actin-related protein 02-Mar complex subunit 5-like protein	Cytoplasm	1
Q9H2M9	RAB3GAP2	Rab3 GTPase-activating protein non-catalytic subunit	Cytoplasm	1
Q9UBW5	BIN2	Bridging integrator 2	Cytoplasm	1
Q12959	DLG1	Disks large homolog 1	Membrane	1
Q9HDC9	APMAP	Adipocyte plasma membrane-associated protein	Membrane	1
Q96JT2	SLC45A3	Solute carrier family 45 member 3	Membrane	1
P10809	HSPD1	60 kDa heat shock protein, mitochondrial	Mitochondrion matrix	1
P05455	SSB	Lupus La protein	Nucleus	1
P06454	PTMA	Prothymosin alpha	Nucleus	1
P19338	NCL	Nucleolin	Nucleus	1
P30085	CMPK1	UMP-CMP kinase	Nucleus	1
P52434	POLR2H	DNA-directed RNA polymerases I, II, and III subunit RPABC3	Nucleus	1
Q15058	KIF14	Kinesin-like protein KIF14	Nucleus	1
Q99733	NAP1L4	Nucleosome assembly protein 1-like 4	Nucleus	1
P02649	APOE	Apolipoprotein E	Secreted	1
P0C0L4	C4A	Complement C4-A	Secreted	1
O00487	PSMD14	26S proteasome non-ATPase regulatory subunit 14	Unknown	1
P04424	ASL	Argininosuccinate lyase	Unknown	1
P18077	RPL35A	60S ribosomal protein L35a	Unknown	1
P37235	HPCAL1	Hippocalcin-like protein 1	Unknown	1
P61353	RPL27	60S ribosomal protein L27	Unknown	1
P62263	RPS14	40S ribosomal protein S14	Unknown	1
P62266	RPS23	40S ribosomal protein S23	Unknown	1
P62277	RPS13	40S ribosomal protein S13	Unknown	1
Q06203	PPAT	Amidophosphoribosyltransferase	Unknown	1
Q9UKK9	NUDT5	ADP-sugar pyrophosphatase	Unknown	1
O75326	SEMA7A	Semaphorin-7A	Cell membrane	1
P04440	HLA-DPB1	HLA class II histocompatibility antigen, DP beta 1 chain	Cell membrane	1
Q9NZN4	EHD2	EH domain-containing protein 2	Cell membrane	1
P25105	PTAFR	Platelet-activating factor receptor	Cell membrane	1
Q07866	KLC1	Kinesin light chain 1	Cell projection	1
O00505	KPNA3	Importin subunit alpha-4	Cytoplasm	1
O95747	OXSR1	Serine/threonine-protein kinase OSR1	Cytoplasm	1
P07741	APRT	Adenine phosphoribosyltransferase	Cytoplasm	1
P30043	BLVRB	Flavin reductase (NADPH)	Cytoplasm	1
P35520	CBS	Cystathionine beta-synthase	Cytoplasm	1
P35754	GLRX	Glutaredoxin-1	Cytoplasm	1
P40306	PSMB10	Proteasome subunit beta type-10	Cytoplasm	1
P52630	STAT2	Signal transducer and activator of transcription 2	Cytoplasm	1
P55957	BID	BH3-interacting domain death agonist	Cytoplasm	1
P60866	RPS20	40S ribosomal protein S20	Cytoplasm	1
P62191	PSMC1	26S protease regulatory subunit 4	Cytoplasm	1
P62318	SNRPD3	Small nuclear ribonucleoprotein Sm D3	Cytoplasm	1
Q01469	FABP5	Fatty acid-binding protein, epidermal	Cytoplasm	1
Q05315	CLC	Galectin-10	Cytoplasm	1
Q13085	ACACA	Acetyl-CoA carboxylase 1	Cytoplasm	1
Q13136	PPFIA1	Liprin-alpha-1	Cytoplasm	1
Q13501	SQSTM1	Sequestosome-1	Cytoplasm	1
Q15181	PPA1	Inorganic pyrophosphatase	Cytoplasm	1
Q15283	RASA2	Ras GTPase-activating protein 2	Cytoplasm	1
Q15654	TRIP6	Thyroid receptor-interacting protein 6	Cytoplasm	1
Q96AC1	FERMT2	Fermitin family homolog 2	Cytoplasm	1
Q96P48	ARAP1	Arf-GAP with Rho-GAP domain, ANK repeat and PH domain-containing protein 1	Cytoplasm	1
Q96PU5	NEDD4L	E3 ubiquitin-protein ligase NEDD4-like	Cytoplasm	1
Q99613	EIF3C	Eukaryotic translation initiation factor 3 subunit C	Cytoplasm	1
Q9C0C9	UBE2O	Ubiquitin-conjugating enzyme E2 O	Cytoplasm	1
Q9H299	SH3BGRL3	SH3 domain-binding glutamic acid-rich-like protein 3	Cytoplasm	1
Q9UBB6	NCDN	Neurochondrin	Cytoplasm	1
Q9UEY8	ADD3	Gamma-adducin	Cytoplasm	1
Q9UH65	SWAP70	Switch-associated protein 70	Cytoplasm	1
Q9UHB6	LIMA1	LIM domain and actin-binding protein 1	Cytoplasm	1
Q9UHY1	NRBP1	Nuclear receptor-binding protein	Cytoplasm	1
Q9UPY6	WASF3	Wiskott-Aldrich syndrome protein family member 3	Cytoplasm	1
Q9Y2V2	CARHSP1	Calcium-regulated heat stable protein 1	Cytoplasm	1
P61201	COPS2	COP9 signalosome complex subunit 2	Cytoplasm	1
Q14914	PTGR1	Prostaglandin reductase 1	Cytoplasm	1
Q02750	MAP2K1	Dual specificity mitogen-activated protein kinase kinase 1	Cytoplasm	1
O75608	LYPLA1	Acyl-protein thioesterase 1	Cytoplasm	1
Q9Y285	FARSA	Phenylalanine--tRNA ligase alpha subunit	Cytoplasm	1
Q14258	TRIM25	E3 ubiquitin/ISG15 ligase TRIM25	Cytoplasm	1
Q9Y5X1	SNX9	Sorting nexin-9	Cytoplasmic vesicle membrane	1
Q96JH7	VCPIP1	Deubiquitinating protein VCIP135	Endoplasmic reticulum	1
P43307	SSR1	Translocon-associated protein subunit alpha	Endoplasmic reticulum membrane	1
P49768	PSEN1	Presenilin-1	Endoplasmic reticulum membrane	1
Q6RW13	AGTRAP	Type-1 angiotensin II receptor-associated protein	Endoplasmic reticulum membrane	1
Q9Y5X3	SNX5	Sorting nexin-5	Endosome	1
Q9H4G4	GLIPR2	Golgi-associated plant pathogenesis-related protein 1	Golgi apparatus membrane	1
P41273	TNFSF9	Tumor necrosis factor ligand superfamily member 9	Membrane	1
Q92544	TM9SF4	Transmembrane 9 superfamily member 4	Membrane	1
Q969X1	TMBIM1	Protein lifeguard 3	Membrane	1
Q9H3Z4	DNAJC5	DnaJ homolog subfamily C member 5	Membrane	1
O43760	SYNGR2	Synaptogyrin-2	Membrane	1
Q9ULH0	KIDINS220	Kinase D-interacting substrate of 220 kDa	Membrane	1
P31943	HNRNPH1	Heterogeneous nuclear ribonucleoprotein H	Nucleus	1
P78527	PRKDC	DNA-dependent protein kinase catalytic subunit	Nucleus	1
Q14103	HNRNPD	Heterogeneous nuclear ribonucleoprotein D0	Nucleus	1
Q9BV20	MRI1	Methylthioribose-1-phosphate isomerase	Nucleus	1
Q9UNZ2	NSFL1C	NSFL1 cofactor p47	Nucleus	1
P04818	TYMS	Thymidylate synthase	Nucleus	1
Q9BTZ2	DHRS4	Dehydrogenase/reductase SDR family member 4	Peroxisome	1
Q6UWP8	SBSN	Suprabasin	Secreted	1
P00966	ASS1	Argininosuccinate synthase	Unknown	1
P02042	HBD	Hemoglobin subunit delta	Unknown	1
P62851	RPS25	40S ribosomal protein S25	Unknown	1
P68400	CSNK2A1	Casein kinase II subunit alpha	Unknown	1
Q13616	CUL1	Cullin-1	Unknown	1
Q9BV44	THUMPD3	THUMP domain-containing protein 3	Unknown	1
Q9BZ67	FRMD8	FERM domain-containing protein 8	Unknown	1
Q9P107	GMIP	GEM-interacting protein	Unknown	1
Q9UQQ2	SH2B3	SH2B adapter protein 3	Unknown	1
P46782	RPS5	40S ribosomal protein S5	Unknown	1
P48059	LIMS1	LIM and senescent cell antigen-like-containing domain protein 1	Cell junction	1
A0FGR8	ESYT2	Extended synaptotagmin-2	Cell membrane	1
O60262	GNG7	Guanine nucleotide-binding protein G(I)/G(S)/G(O) subunit gamma-7	Cell membrane	1
O94910	LPHN1	Latrophilin-1	Cell membrane	1
P09923	ALPI	Intestinal-type alkaline phosphatase	Cell membrane	1
P12318	FCGR2A	Low affinity immunoglobulin gamma Fc region receptor II-a	Cell membrane	1
P13987	CD59	CD59 glycoprotein	Cell membrane	1
P21731	TBXA2R	Thromboxane A2 receptor	Cell membrane	1
P31641	SLC6A6	Sodium- and chloride-dependent taurine transporter	Cell membrane	1
P34972	CNR2	Cannabinoid receptor 2	Cell membrane	1
P53680	AP2S1	AP-2 complex subunit sigma	Cell membrane	1
Q9UBC2	EPS15L1	Epidermal growth factor receptor substrate 15-like 1	Cell membrane	1
Q12913	PTPRJ	Receptor-type tyrosine-protein phosphatase eta	Cell membrane	1
P00813	ADA	Adenosine deaminase	Cell membrane	1
Q03405	PLAUR	Urokinase plasminogen activator surface receptor	Cell membrane	1
Q13530	SERINC3	Serine incorporator 3	Cell membrane	1
Q9UIA0	CYTH4	Cytohesin-4	Cell membrane	1
Q9Y3P8	SIT1	Signaling threshold-regulating transmembrane adapter 1	Cell membrane	1
Q8TCZ2	CD99L2	CD99 antigen-like protein 2	Cell membrane	1
P13473	LAMP2	Lysosome-associated membrane glycoprotein 2	Cell membrane	1
Q8WVJ2	NUDCD2	NudC domain-containing protein 2	Chromosome	1
O00214	LGALS8	Galectin-8	Cytoplasm	1
O75436	VPS26A	Vacuolar protein sorting-associated protein 26A	Cytoplasm	1
O75665	OFD1	Oral-facial-digital syndrome 1 protein	Cytoplasm	1
O95372	LYPLA2	Acyl-protein thioesterase 2	Cytoplasm	1
O95379	TNFAIP8	Tumor necrosis factor alpha-induced protein 8	Cytoplasm	1
P04080	CSTB	Cystatin-B	Cytoplasm	1
P06730	EIF4E	Eukaryotic translation initiation factor 4E	Cytoplasm	1
P10155	TROVE2	60 kDa SS-A/Ro ribonucleoprotein	Cytoplasm	1
P16333	NCK1	Cytoplasmic protein NCK1	Cytoplasm	1
P19474	TRIM21	E3 ubiquitin-protein ligase TRIM21	Cytoplasm	1
P21580	TNFAIP3	Tumor necrosis factor alpha-induced protein 3	Cytoplasm	1
P23921	RRM1	Ribonucleoside-diphosphate reductase large subunit	Cytoplasm	1
P25325	MPST	3-mercaptopyruvate sulfurtransferase	Cytoplasm	1
P28074	PSMB5	Proteasome subunit beta type-5	Cytoplasm	1
P35080	PFN2	Profilin-2	Cytoplasm	1
P43686	PSMC4	26S protease regulatory subunit 6B	Cytoplasm	1
P49720	PSMB3	Proteasome subunit beta type-3	Cytoplasm	1
P61970	NUTF2	Nuclear transport factor 2	Cytoplasm	1
P62306	SNRPF	Small nuclear ribonucleoprotein F	Cytoplasm	1
P62328	TMSB4X	Thymosin beta-4	Cytoplasm	1
Q13459	MYO9B	Unconventional myosin-IXb	Cytoplasm	1
Q13642	FHL1	Four and a half LIM domains protein 1	Cytoplasm	1
Q15056	EIF4H	Eukaryotic translation initiation factor 4H	Cytoplasm	1
Q15121	PEA15	Astrocytic phosphoprotein PEA-15	Cytoplasm	1
Q6IA86	ELP2	Elongator complex protein 2	Cytoplasm	1
Q86TI2	DPP9	Dipeptidyl peptidase 9	Cytoplasm	1
Q8IVM0	CCDC50	Coiled-coil domain-containing protein 50	Cytoplasm	1
Q8IVT5	KSR1	Kinase suppressor of Ras 1	Cytoplasm	1
Q8TD19	NEK9	Serine/threonine-protein kinase Nek9	Cytoplasm	1
Q96GD0	PDXP	Pyridoxal phosphate phosphatase	Cytoplasm	1
Q99598	TSNAX	Translin-associated protein X	Cytoplasm	1
Q9BV57	ADI1	1,2-dihydroxy-3-keto-5-methylthiopentene dioxygenase	Cytoplasm	1
Q9H008	LHPP	Phospholysine phosphohistidine inorganic pyrophosphate phosphatase	Cytoplasm	1
Q9NSD9	FARSB	Phenylalanine--tRNA ligase beta subunit	Cytoplasm	1
Q9NT62	ATG3	Ubiquitin-like-conjugating enzyme ATG3	Cytoplasm	1
Q9UBV8	PEF1	Peflin	Cytoplasm	1
Q9UKL6	PCTP	Phosphatidylcholine transfer protein	Cytoplasm	1
Q9UPN7	PPP6R1	Serine/threonine-protein phosphatase 6 regulatory subunit 1	Cytoplasm	1
Q9Y4E8	USP15	Ubiquitin carboxyl-terminal hydrolase 15	Cytoplasm	1
Q9Y4H4	GPSM3	G-protein-signaling modulator 3	Cytoplasm	1
Q9Y6G9	DYNC1LI1	Cytoplasmic dynein 1 light intermediate chain 1	Cytoplasm	1
P55212	CASP6	Caspase-6	Cytoplasm	1
P31751	AKT2	RAC-beta serine/threonine-protein kinase	Cytoplasm	1
Q08752	PPID	Peptidyl-prolyl cis-trans isomerase D	Cytoplasm	1
P56537	EIF6	Eukaryotic translation initiation factor 6	Cytoplasm	1
Q13126	MTAP	S-methyl-5'-thioadenosine phosphorylase	Cytoplasm	1
Q9ULZ3	PYCARD	Apoptosis-associated speck-like protein containing a CARD	Cytoplasm	1
P34896	SHMT1	Serine hydroxymethyltransferase, cytosolic	Cytoplasm	1
O76094	SRP72	Signal recognition particle subunit SRP72	Cytoplasm	1
P28065	PSMB9	Proteasome subunit beta type-9	Cytoplasm	1
P46060	RANGAP1	Ran GTPase-activating protein 1	Cytoplasm	1
Q5RKV6	EXOSC6	Exosome complex component MTR3	Cytoplasm	1
Q9Y315	DERA	Putative deoxyribose-phosphate aldolase	Cytoplasm	1
O43516	WIPF1	WAS/WASL-interacting protein family member 1	Cytoplasmic vesicle	1
Q9H8W4	PLEKHF2	Pleckstrin homology domain-containing family F member 2	Early endosome membrane	1
Q15084	PDIA6	Protein disulfide-isomerase A6	Endoplasmic reticulum lumen	1
Q96CC6	RHBDF1	Inactive rhomboid protein 1	Endoplasmic reticulum membrane	1
Q8IV08	PLD3	Phospholipase D3	Endoplasmic reticulum membrane	1
Q99735	MGST2	Microsomal glutathione S-transferase 2	Endoplasmic reticulum membrane	1
P49257	LMAN1	Protein ERGIC-53	Endoplasmic reticulum-Golgi intermediate compartment membrane	1
O00461	GOLIM4	Golgi integral membrane protein 4	Golgi apparatus	1
P61966	AP1S1	AP-1 complex subunit sigma-1A	Golgi apparatus	1
Q8IUR0	TRAPPC5	Trafficking protein particle complex subunit 5	Golgi apparatus	1
O95235	KIF20A	Kinesin-like protein KIF20A	Golgi apparatus	1
Q9H3P7	ACBD3	Golgi resident protein GCP60	Golgi apparatus membrane	1
P98194	ATP2C1	Calcium-transporting ATPase type 2C member 1	Golgi apparatus membrane	1
Q9H267	VPS33B	Vacuolar protein sorting-associated protein 33B	Late endosome membrane	1
Q9UEU0	VTI1B	Vesicle transport through interaction with t-SNAREs homolog 1B	Late endosome membrane	1
O43761	SYNGR3	Synaptogyrin-3	Membrane	1
P13224	GP1BB	Platelet glycoprotein Ib beta chain	Membrane	1
P14770	GP9	Platelet glycoprotein IX	Membrane	1
P31785	IL2RG	Cytokine receptor common subunit gamma	Membrane	1
Q04941	PLP2	Proteolipid protein 2	Membrane	1
Q8IX19	MCEMP1	Mast cell-expressed membrane protein 1	Membrane	1
Q9H0X4	ITFG3	Protein ITFG3	Membrane	1
P08514	ITGA2B	Integrin alpha-IIb	Membrane	1
B2RUZ4	SMIM1	Small integral membrane protein 1	Membrane	1
O75387	SLC43A1	Large neutral amino acids transporter small subunit 3	Membrane	1
O75144	ICOSLG	ICOS ligand	Membrane	1
P49411	TUFM	Elongation factor Tu, mitochondrial	Mitochondrion	1
P40939	HADHA	Trifunctional enzyme subunit alpha, mitochondrial	Mitochondrion	1
P00403	MT-CO2	Cytochrome c oxidase subunit 2	Mitochondrion inner membrane	1
P06576	ATP5B	ATP synthase subunit beta, mitochondrial	Mitochondrion inner membrane	1
P53007	SLC25A1	Tricarboxylate transport protein, mitochondrial	Mitochondrion inner membrane	1
P99999	CYCS	Cytochrome c	Mitochondrion intermembrane space	1
Q9H9B4	SFXN1	Sideroflexin-1	Mitochondrion membrane	1
O00148	DDX39A	ATP-dependent RNA helicase DDX39A	Nucleus	1
O43143	DHX15	Putative pre-mRNA-splicing factor ATP-dependent RNA helicase DHX15	Nucleus	1
P26599	PTBP1	Polypyrimidine tract-binding protein 1	Nucleus	1
P40938	RFC3	Replication factor C subunit 3	Nucleus	1
P53041	PPP5C	Serine/threonine-protein phosphatase 5	Nucleus	1
P61956	SUMO2	Small ubiquitin-related modifier 2	Nucleus	1
Q00839	HNRNPU	Heterogeneous nuclear ribonucleoprotein U	Nucleus	1
Q04864	REL	Proto-oncogene c-Rel	Nucleus	1
Q15021	NCAPD2	Condensin complex subunit 1	Nucleus	1
Q9H3S7	PTPN23	Tyrosine-protein phosphatase non-receptor type 23	Nucleus	1
Q9NQP4	PFDN4	Prefoldin subunit 4	Nucleus	1
Q9NW08	POLR3B	DNA-directed RNA polymerase III subunit RPC2	Nucleus	1
Q9ULR3	PPM1H	Protein phosphatase 1H	Nucleus	1
P68036	UBE2L3	Ubiquitin-conjugating enzyme E2 L3	Nucleus	1
Q13257	MAD2L1	Mitotic spindle assembly checkpoint protein MAD2A	Nucleus	1
P33316	DUT	Deoxyuridine 5'-triphosphate nucleotidohydrolase, mitochondrial	Nucleus	1
Q13620	CUL4B	Cullin-4B	Nucleus	1
P51991	HNRNPA3	Heterogeneous nuclear ribonucleoprotein A3	Nucleus	1
P61960	UFM1	Ubiquitin-fold modifier 1	Nucleus	1
Q14739	LBR	Lamin-B receptor	Nucleus inner membrane	1
Q16873	LTC4S	Leukotriene C4 synthase	Nucleus outer membrane	1
O95445	APOM	Apolipoprotein M	Secreted	1
P02656	APOC3	Apolipoprotein C-III	Secreted	1
P55058	PLTP	Phospholipid transfer protein	Secreted	1
O60496	DOK2	Docking protein 2	Unknown	1
O60701	UGDH	UDP-glucose 6-dehydrogenase	Unknown	1
O94832	MYO1D	Unconventional myosin-Id	Unknown	1
P07311	ACYP1	Acylphosphatase-1	Unknown	1
P13716	ALAD	Delta-aminolevulinic acid dehydratase	Unknown	1
P42766	RPL35	60S ribosomal protein L35	Unknown	1
P46776	RPL27A	60S ribosomal protein L27a	Unknown	1
P55010	EIF5	Eukaryotic translation initiation factor 5	Unknown	1
P61254	RPL26	60S ribosomal protein L26	Unknown	1
P62750	RPL23A	60S ribosomal protein L23a	Unknown	1
P63208	SKP1	S-phase kinase-associated protein 1	Unknown	1
P78344	EIF4G2	Eukaryotic translation initiation factor 4 gamma 2	Unknown	1
Q13630	TSTA3	GDP-L-fucose synthase	Unknown	1
Q14232	EIF2B1	Translation initiation factor eIF-2B subunit alpha	Unknown	1
Q16401	PSMD5	26S proteasome non-ATPase regulatory subunit 5	Unknown	1
Q17RC7	EXOC3L4	Exocyst complex component 3-like protein 4	Unknown	1
Q53HC9	TSSC1	Protein TSSC1	Unknown	1
Q53T59	HS1BP3	HCLS1-binding protein 3	Unknown	1
Q6PJ69	TRIM65	Tripartite motif-containing protein 65	Unknown	1
Q8N1I8	CACTIN-AS1	Putative uncharacterized protein encoded by CACTIN-AS1	Unknown	1
Q8TEB1	DCAF11	DDB1- and CUL4-associated factor 11	Unknown	1
Q96BJ3	AIDA	Axin interactor, dorsalization-associated protein	Unknown	1
Q96GA7	SDSL	Serine dehydratase-like	Unknown	1
Q96H79	ZC3HAV1L	Zinc finger CCCH-type antiviral protein 1-like	Unknown	1
Q9P206	KIAA1522	Uncharacterized protein KIAA1522	Unknown	1
Q9Y263	PLAA	Phospholipase A-2-activating protein	Unknown	1
Q9Y316	MEMO1	Protein MEMO1	Unknown	1
Q9Y3U8	RPL36	60S ribosomal protein L36	Unknown	1
Q9Y3L3	SH3BP1	SH3 domain-binding protein 1	Unknown	1
Q5T6V5	C9orf64	UPF0553 protein C9orf64	Unknown	1
O60888	CUTA	Protein CutA	Unknown	1
Q9UBQ7	GRHPR	Glyoxylate reductase/hydroxypyruvate reductase	Unknown	1
P62829	RPL23	60S ribosomal protein L23	Unknown	1
P32969	RPL9	60S ribosomal protein L9	Unknown	1
Q99611	SEPHS2	Selenide, water dikinase 2	Unknown	1
Q96CS7	PLEKHB2	Pleckstrin homology domain-containing family B member 2	Recycling endosome membrane	1
Q8TCC7	SLC22A8	Solute carrier family 22 member 8	Basolateral cell membrane	1
Q8TF72	SHROOM3	Protein Shroom3	Cell junction	1
P25942	CD40	Tumor necrosis factor receptor superfamily member 5	Cell membrane	1
Q8NFA2	NOXO1	NADPH oxidase organizer 1	Cell membrane	1
O75882	ATRN	Attractin	Cell membrane	1
Q8TD43	TRPM4	Transient receptor potential cation channel subfamily M member 4	Cell membrane	1
P29474	NOS3	Nitric oxide synthase, endothelial	Cell membrane	1
P11279	LAMP1	Lysosome-associated membrane glycoprotein 1	Cell membrane	1
Q96PL5	ERMAP	Erythroid membrane-associated protein	Cell membrane	1
P20273	CD22	B-cell receptor CD22	Cell membrane	1
P20138	CD33	Myeloid cell surface antigen CD33	Cell membrane	1
Q9UNQ0	ABCG2	ATP-binding cassette sub-family G member 2	Cell membrane	1
Q9BXS9	SLC26A6	Solute carrier family 26 member 6	Cell membrane	1
P29274	ADORA2A	Adenosine receptor A2a	Cell membrane	1
Q9H1C0	LPAR5	Lysophosphatidic acid receptor 5	Cell membrane	1
P47900	P2RY1	P2Y purinoceptor 1	Cell membrane	1
Q9Y666	SLC12A7	Solute carrier family 12 member 7	Cell membrane	1
P23469	PTPRE	Receptor-type tyrosine-protein phosphatase epsilon	Cell membrane	1
Q9UKJ1	PILRA	Paired immunoglobulin-like type 2 receptor alpha	Cell membrane	1
P31994	FCGR2B	Low affinity immunoglobulin gamma Fc region receptor II-b	Cell membrane	1
Q9BPZ7	MAPKAP1	Target of rapamycin complex 2 subunit MAPKAP1	Cell membrane	1
P25025	CXCR2	C-X-C chemokine receptor type 2	Cell membrane	1
Q9H7M9	C10orf54	Platelet receptor Gi24	Cell membrane	1
P01375	TNF	Tumor necrosis factor	Cell membrane	1
Q969Z4	RELT	Tumor necrosis factor receptor superfamily member 19L	Cell membrane	1
O75365	PTP4A3	Protein tyrosine phosphatase type IVA 3	Cell membrane	1
Q9UKJ5	CHIC2	Cysteine-rich hydrophobic domain 2 protein	Cell membrane	1
Q9NP59	SLC40A1	Solute carrier family 40 member 1	Cell membrane	1
P50851	LRBA	Lipopolysaccharide-responsive and beige-like anchor protein	Cell membrane	1
Q9HBH0	RHOF	Rho-related GTP-binding protein RhoF	Cell membrane	1
Q13641	TPBG	Trophoblast glycoprotein	Cell membrane	1
Q8N4T4	ARHGEF39	Rho guanine nucleotide exchange factor 39	Cell membrane	1
Q8NB49	ATP11C	Probable phospholipid-transporting ATPase IG	Cell membrane	1
P98196	ATP11A	Probable phospholipid-transporting ATPase IH	Cell membrane	1
Q4KMQ2	ANO6	Anoctamin-6	Cell membrane	1
Q96QD8	SLC38A2	Sodium-coupled neutral amino acid transporter 2	Cell membrane	1
P04629	NTRK1	High affinity nerve growth factor receptor	Cell membrane	1
Q13433	SLC39A6	Zinc transporter ZIP6	Cell membrane	1
P21730	C5AR1	C5a anaphylatoxin chemotactic receptor 1	Cell membrane	1
Q8TF71	SLC16A10	Monocarboxylate transporter 10	Cell membrane	1
Q9BW83	IFT27	Intraflagellar transport protein 27 homolog	Cell projection	1
Q9Y547	HSPB11	Heat shock protein beta-11	Cell projection	1
Q9HBL0	TNS1	Tensin-1	Cell surface	1
Q13568	IRF5	Interferon regulatory factor 5	Cytoplasm	1
P19484	TFEB	Transcription factor EB	Cytoplasm	1
Q99717	SMAD5	Mothers against decapentaplegic homolog 5	Cytoplasm	1
Q13469	NFATC2	Nuclear factor of activated T-cells, cytoplasmic 2	Cytoplasm	1
O95273	CCNDBP1	Cyclin-D1-binding protein 1	Cytoplasm	1
O14879	IFIT3	Interferon-induced protein with tetratricopeptide repeats 3	Cytoplasm	1
Q9UIK4	DAPK2	Death-associated protein kinase 2	Cytoplasm	1
Q14894	CRYM	Ketimine reductase mu-crystallin	Cytoplasm	1
O14772	FPGT	Fucose-1-phosphate guanylyltransferase	Cytoplasm	1
P49915	GMPS	GMP synthase [glutamine-hydrolyzing]	Cytoplasm	1
P22531	SPRR2E	Small proline-rich protein 2E	Cytoplasm	1
Q5T447	HECTD3	E3 ubiquitin-protein ligase HECTD3	Cytoplasm	1
Q2TBA0	KLHL40	Kelch-like protein 40	Cytoplasm	1
Q14444	CAPRIN1	Caprin-1	Cytoplasm	1
P24386	CHM	Rab proteins geranylgeranyltransferase component A 1	Cytoplasm	1
Q6P9H5	GIMAP6	GTPase IMAP family member 6	Cytoplasm	1
Q9P0K7	RAI14	Ankycorbin	Cytoplasm	1
Q96H20	SNF8	Vacuolar-sorting protein SNF8	Cytoplasm	1
Q9BRQ8	AIFM2	Apoptosis-inducing factor 2	Cytoplasm	1
P14735	IDE	Insulin-degrading enzyme	Cytoplasm	1
Q99490	AGAP2	Arf-GAP with GTPase, ANK repeat and PH domain-containing protein 2	Cytoplasm	1
Q5VWZ2	LYPLAL1	Lysophospholipase-like protein 1	Cytoplasm	1
Q15717	ELAVL1	ELAV-like protein 1	Cytoplasm	1
P42226	STAT6	Signal transducer and activator of transcription 6	Cytoplasm	1
Q14145	KEAP1	Kelch-like ECH-associated protein 1	Cytoplasm	1
Q6FI81	CIAPIN1	Anamorsin	Cytoplasm	1
Q6P1N0	CC2D1A	Coiled-coil and C2 domain-containing protein 1A	Cytoplasm	1
Q9Y3A5	SBDS	Ribosome maturation protein SBDS	Cytoplasm	1
Q9UPR0	PLCL2	Inactive phospholipase C-like protein 2	Cytoplasm	1
Q9UN36	NDRG2	Protein NDRG2	Cytoplasm	1
Q7RTP6	MICAL3	Protein-methionine sulfoxide oxidase MICAL3	Cytoplasm	1
Q16537	PPP2R5E	Serine/threonine-protein phosphatase 2A 56 kDa regulatory subunit epsilon isoform	Cytoplasm	1
Q14790	CASP8	Caspase-8	Cytoplasm	1
P35270	SPR	Sepiapterin reductase	Cytoplasm	1
P26196	DDX6	Probable ATP-dependent RNA helicase DDX6	Cytoplasm	1
P32019	INPP5B	Type II inositol 1,4,5-trisphosphate 5-phosphatase	Cytoplasm	1
Q7LDG7	RASGRP2	RAS guanyl-releasing protein 2	Cytoplasm	1
P62316	SNRPD2	Small nuclear ribonucleoprotein Sm D2	Cytoplasm	1
O43314	PPIP5K2	Inositol hexakisphosphate and diphosphoinositol-pentakisphosphate kinase 2	Cytoplasm	1
Q6XQN6	NAPRT1	Nicotinate phosphoribosyltransferase	Cytoplasm	1
P63167	DYNLL1	Dynein light chain 1 cytoplasmic	Cytoplasm	1
O75122	CLASP2	CLIP-associating protein 2	Cytoplasm	1
Q7Z460	CLASP1	CLIP-associating protein 1	Cytoplasm	1
Q8TF09	DYNLRB2	Dynein light chain roadblock-type 2	Cytoplasm	1
Q96CW5	TUBGCP3	Gamma-tubulin complex component 3	Cytoplasm	1
Q5JSP0	FGD3	FYVE, RhoGEF and PH domain-containing protein 3	Cytoplasm	1
Q9H074	PAIP1	Polyadenylate-binding protein-interacting protein 1	Cytoplasm	1
O75935	DCTN3	Dynactin subunit 3	Cytoplasm	1
Q15172	PPP2R5A	Serine/threonine-protein phosphatase 2A 56 kDa regulatory subunit alpha isoform	Cytoplasm	1
P51114	FXR1	Fragile X mental retardation syndrome-related protein 1	Cytoplasm	1
Q9ULP9	TBC1D24	TBC1 domain family member 24	Cytoplasm	1
O43639	NCK2	Cytoplasmic protein NCK2	Cytoplasm	1
P05089	ARG1	Arginase-1	Cytoplasm	1
Q6PGP7	TTC37	Tetratricopeptide repeat protein 37	Cytoplasm	1
Q9HCY8	S100A14	Protein S100-A14	Cytoplasm	1
Q9Y4X5	ARIH1	E3 ubiquitin-protein ligase ARIH1	Cytoplasm	1
P62877	RBX1	E3 ubiquitin-protein ligase RBX1	Cytoplasm	1
Q96T51	RUFY1	RUN and FYVE domain-containing protein 1	Cytoplasm	1
Q9Y4R8	TELO2	Telomere length regulation protein TEL2 homolog	Cytoplasm	1
Q9UBQ0	VPS29	Vacuolar protein sorting-associated protein 29	Cytoplasm	1
Q6A1A2	PDPK2	Putative 3-phosphoinositide-dependent protein kinase 2	Cytoplasm	1
Q9H0M0	WWP1	NEDD4-like E3 ubiquitin-protein ligase WWP1	Cytoplasm	1
Q8WZ42	TTN	Titin	Cytoplasm	1
Q8NFP7	NUDT10	Diphosphoinositol polyphosphate phosphohydrolase 3-alpha	Cytoplasm	1
O95989	NUDT3	Diphosphoinositol polyphosphate phosphohydrolase 1	Cytoplasm	1
O15117	FYB	FYN-binding protein	Cytoplasm	1
Q9H5N1	RABEP2	Rab GTPase-binding effector protein 2	Cytoplasm	1
P31151	S100A7	Protein S100-A7	Cytoplasm	1
Q86YT6	MIB1	E3 ubiquitin-protein ligase MIB1	Cytoplasm	1
Q86Y56	HEATR2	HEAT repeat-containing protein 2	Cytoplasm	1
P01040	CSTA	Cystatin-A	Cytoplasm	1
Q63HN8	RNF213	E3 ubiquitin-protein ligase RNF213	Cytoplasm	1
Q14934	NFATC4	Nuclear factor of activated T-cells, cytoplasmic 4	Cytoplasm	1
Q08881	ITK	Tyrosine-protein kinase ITK/TSK	Cytoplasm	1
Q99836	MYD88	Myeloid differentiation primary response protein MyD88	Cytoplasm	1
Q9UJ41	RABGEF1	Rab5 GDP/GTP exchange factor	Cytoplasm	1
P47929	LGALS7	Galectin-7	Cytoplasm	1
O75342	ALOX12B	Arachidonate 12-lipoxygenase, 12R-type	Cytoplasm	1
P53582	METAP1	Methionine aminopeptidase 1	Cytoplasm	1
Q9UKB1	FBXW11	F-box/WD repeat-containing protein 11	Cytoplasm	1
Q5VVH5	IRAK1BP1	Interleukin-1 receptor-associated kinase 1-binding protein 1	Cytoplasm	1
Q13239	SLA	Src-like-adapter	Cytoplasm	1
Q66LE6	PPP2R2D	Serine/threonine-protein phosphatase 2A 55 kDa regulatory subunit B delta isoform	Cytoplasm	1
O43768	ENSA	Alpha-endosulfine	Cytoplasm	1
Q9NYR9	NKIRAS2	NF-kappa-B inhibitor-interacting Ras-like protein 2	Cytoplasm	1
Q9H361	PABPC3	Polyadenylate-binding protein 3	Cytoplasm	1
Q9NRF2	SH2B1	SH2B adapter protein 1	Cytoplasm	1
P48736	PIK3CG	Phosphatidylinositol 4,5-bisphosphate 3-kinase catalytic subunit gamma isoform	Cytoplasm	1
Q9NVE7	PANK4	Pantothenate kinase 4	Cytoplasm	1
Q00341	HDLBP	Vigilin	Cytoplasm	1
Q9H257	CARD9	Caspase recruitment domain-containing protein 9	Cytoplasm	1
Q14653	IRF3	Interferon regulatory factor 3	Cytoplasm	1
O00139	KIF2A	Kinesin-like protein KIF2A	Cytoplasm	1
Q8WXE0	CASKIN2	Caskin-2	Cytoplasm	1
Q15785	TOMM34	Mitochondrial import receptor subunit TOM34	Cytoplasm	1
Q93050	ATP6V0A1	V-type proton ATPase 116 kDa subunit a isoform 1	Cytoplasmic vesicle membrane	1
Q05940	SLC18A2	Synaptic vesicular amine transporter	Cytoplasmic vesicle membrane	1
Q16563	SYPL1	Synaptophysin-like protein 1	Cytoplasmic vesicle membrane	1
Q96L92	SNX27	Sorting nexin-27	Early endosome membrane	1
Q15599	SLC9A3R2	Na(+)/H(+) exchange regulatory cofactor NHE-RF2	Endomembrane system	1
Q5VYK3	ECM29	Proteasome-associated protein ECM29 homolog	Endoplasmic reticulum	1
Q6ZNJ1	NBEAL2	Neurobeachin-like protein 2	Endoplasmic reticulum	1
Q9BS26	ERP44	Endoplasmic reticulum resident protein 44	Endoplasmic reticulum lumen	1
Q9NQC3	RTN4	Reticulon-4	Endoplasmic reticulum membrane	1
P00387	CYB5R3	NADH-cytochrome b5 reductase 3	Endoplasmic reticulum membrane	1
P27824	CANX	Calnexin	Endoplasmic reticulum membrane	1
Q86UE4	MTDH	Protein LYRIC	Endoplasmic reticulum membrane	1
Q8N5K1	CISD2	CDGSH iron-sulfur domain-containing protein 2	Endoplasmic reticulum membrane	1
Q9NZ42	PSENEN	Gamma-secretase subunit PEN-2	Endoplasmic reticulum membrane	1
P51572	BCAP31	B-cell receptor-associated protein 31	Endoplasmic reticulum membrane	1
O00767	SCD	Acyl-CoA desaturase	Endoplasmic reticulum membrane	1
Q7L5N7	LPCAT2	Lysophosphatidylcholine acyltransferase 2	Endoplasmic reticulum membrane	1
Q969X5	ERGIC1	Endoplasmic reticulum-Golgi intermediate compartment protein 1	Endoplasmic reticulum membrane	1
Q9NZ01	TECR	Very-long-chain enoyl-CoA reductase	Endoplasmic reticulum membrane	1
Q53FV1	ORMDL2	ORM1-like protein 2	Endoplasmic reticulum membrane	1
Q7Z7H5	TMED4	Transmembrane emp24 domain-containing protein 4	Endoplasmic reticulum membrane	1
Q86VE9	SERINC5	Serine incorporator 5	Endoplasmic reticulum membrane	1
Q9UL25	RAB21	Ras-related protein Rab-21	Endoplasmic reticulum membrane	1
O60831	PRAF2	PRA1 family protein 2	Endosome membrane	1
Q99805	TM9SF2	Transmembrane 9 superfamily member 2	Endosome membrane	1
Q15057	ACAP2	Arf-GAP with coiled-coil, ANK repeat and PH domain-containing protein 2	Endosome membrane	1
Q8NEW0	SLC30A7	Zinc transporter 7	Golgi apparatus	1
Q9NX57	RAB20	Ras-related protein Rab-20	Golgi apparatus	1
Q6VY07	PACS1	Phosphofurin acidic cluster sorting protein 1	Golgi apparatus	1
Q96Q05	TRAPPC9	Trafficking protein particle complex subunit 9	Golgi apparatus	1
Q9H4A6	GOLPH3	Golgi phosphoprotein 3	Golgi apparatus	1
Q9H4A5	GOLPH3L	Golgi phosphoprotein 3-like	Golgi apparatus	1
Q96EK6	GNPNAT1	Glucosamine 6-phosphate N-acetyltransferase	Golgi apparatus membrane	1
Q9H270	VPS11	Vacuolar protein sorting-associated protein 11 homolog	Late endosome membrane	1
Q86XT2	VPS37D	Vacuolar protein sorting-associated protein 37D	Late endosome membrane	1
Q9H269	VPS16	Vacuolar protein sorting-associated protein 16 homolog	Late endosome membrane	1
O15118	NPC1	Niemann-Pick C1 protein	Late endosome membrane	1
Q9H8H3	METTL7A	Methyltransferase-like protein 7A	Lipid droplet	1
Q13510	ASAH1	Acid ceramidase	Lysosome	1
P25774	CTSS	Cathepsin S	Lysosome	1
P17900	GM2A	Ganglioside GM2 activator	Lysosome	1
Q9UHL4	DPP7	Dipeptidyl peptidase 2	Lysosome	1
Q13425	SNTB2	Beta-2-syntrophin	Membrane	1
Q99523	SORT1	Sortilin	Membrane	1
O43914	TYROBP	TYRO protein tyrosine kinase-binding protein	Membrane	1
P14555	PLA2G2A	Phospholipase A2, membrane associated	Membrane	1
P48751	SLC4A3	Anion exchange protein 3	Membrane	1
O43688	PPAP2C	Lipid phosphate phosphohydrolase 2	Membrane	1
P48067	SLC6A9	Sodium- and chloride-dependent glycine transporter 1	Membrane	1
P32856	STX2	Syntaxin-2	Membrane	1
O00220	TNFRSF10A	Tumor necrosis factor receptor superfamily member 10A	Membrane	1
P53794	SLC5A3	Sodium/myo-inositol cotransporter	Membrane	1
Q9Y289	SLC5A6	Sodium-dependent multivitamin transporter	Membrane	1
P51159	RAB27A	Ras-related protein Rab-27A	Membrane	1
P53801	PTTG1IP	Pituitary tumor-transforming gene 1 protein-interacting protein	Membrane	1
O75787	ATP6AP2	Renin receptor	Membrane	1
Q9Y257	KCNK6	Potassium channel subfamily K member 6	Membrane	1
Q9ULF5	SLC39A10	Zinc transporter ZIP10	Membrane	1
Q9HD45	TM9SF3	Transmembrane 9 superfamily member 3	Membrane	1
Q9NW97	TMEM51	Transmembrane protein 51	Membrane	1
Q8IZN3	ZDHHC14	Probable palmitoyltransferase ZDHHC14	Membrane	1
Q9BZW8	CD244	Natural killer cell receptor 2B4	Membrane	1
Q9C091	GREB1L	GREB1-like protein	Membrane	1
O75558	STX11	Syntaxin-11	Membrane	1
O96005	CLPTM1	Cleft lip and palate transmembrane protein 1	Membrane	1
Q68DH5	LMBRD2	LMBR1 domain-containing protein 2	Membrane	1
Q5T3F8	TMEM63B	Transmembrane protein 63B	Membrane	1
O60636	TSPAN2	Tetraspanin-2	Membrane	1
P51811	XK	Membrane transport protein XK	Membrane	1
Q96EC8	YIPF6	Protein YIPF6	Membrane	1
Q99571	P2RX4	P2X purinoceptor 4	Membrane	1
Q96SN7	ORAI2	Protein orai-2	Membrane	1
Q8TCG1	KIAA1524	Protein CIP2A	Membrane	1
P57088	TMEM33	Transmembrane protein 33	Membrane	1
P61009	SPCS3	Signal peptidase complex subunit 3	Microsome membrane	1
O15294	OGT	UDP-N-acetylglucosamine--peptide N-acetylglucosaminyltransferase 110 kDa subunit	Mitochondrion	1
P24539	ATP5F1	ATP synthase subunit b, mitochondrial	Mitochondrion	1
Q9UJ68	MSRA	Mitochondrial peptide methionine sulfoxide reductase	Mitochondrion	1
P54886	ALDH18A1	Delta-1-pyrroline-5-carboxylate synthase	Mitochondrion inner membrane	1
O43676	NDUFB3	NADH dehydrogenase [ubiquinone] 1 beta subcomplex subunit 3	Mitochondrion inner membrane	1
O96000	NDUFB10	NADH dehydrogenase [ubiquinone] 1 beta subcomplex subunit 10	Mitochondrion inner membrane	1
Q02978	SLC25A11	Mitochondrial 2-oxoglutarate/malate carrier protein	Mitochondrion inner membrane	1
P25705	ATP5A1	ATP synthase subunit alpha, mitochondrial	Mitochondrion inner membrane	1
Q07817	BCL2L1	Bcl-2-like protein 1	Mitochondrion inner membrane	1
P54819	AK2	Adenylate kinase 2 mitochondrial	Mitochondrion intermembrane space	1
O75390	CS	Citrate synthase, mitochondrial	Mitochondrion matrix	1
P38117	ETFB	Electron transfer flavoprotein subunit beta	Mitochondrion matrix	1
P10515	DLAT	Dihydrolipoyllysine-residue acetyltransferase component of pyruvate dehydrogenase complex, mitochondrial	Mitochondrion matrix	1
Q6L8Q7	PDE12	2',5'-phosphodiesterase 12	Mitochondrion matrix	1
Q96IX5	USMG5	Up-regulated during skeletal muscle growth protein 5	Mitochondrion membrane	1
Q9Y3D6	FIS1	Mitochondrial fission 1 protein	Mitochondrion outer membrane	1
O96008	TOMM40	Mitochondrial import receptor subunit TOM40 homolog	Mitochondrion outer membrane	1
Q15233	NONO	Non-POU domain-containing octamer-binding protein	Nucleus	1
O75582	RPS6KA5	Ribosomal protein S6 kinase alpha-5	Nucleus	1
Q86X55	CARM1	Histone-arginine methyltransferase CARM1	Nucleus	1
O43663	PRC1	Protein regulator of cytokinesis 1	Nucleus	1
Q9NQW6	ANLN	Actin-binding protein anillin	Nucleus	1
Q9UNP9	PPIE	Peptidyl-prolyl cis-trans isomerase E	Nucleus	1
Q00577	PURA	Transcriptional activator protein Pur-alpha	Nucleus	1
P54725	RAD23A	UV excision repair protein RAD23 homolog A	Nucleus	1
Q9Y3D8	TAF9	Adenylate kinase isoenzyme 6	Nucleus	1
Q8TEQ6	GEMIN5	Gem-associated protein 5	Nucleus	1
P55769	NHP2L1	NHP2-like protein 1	Nucleus	1
Q2NL82	TSR1	Pre-rRNA-processing protein TSR1 homolog	Nucleus	1
P38919	EIF4A3	Eukaryotic initiation factor 4A-III	Nucleus	1
Q9NZQ3	NCKIPSD	NCK-interacting protein with SH3 domain	Nucleus	1
Q460N5	PARP14	Poly [ADP-ribose] polymerase 14	Nucleus	1
Q15208	STK38	Serine/threonine-protein kinase 38	Nucleus	1
Q9Y6A4	C16orf80	UPF0468 protein C16orf80	Nucleus	1
P0C0S5	H2AFZ	Histone H2A.Z	Nucleus	1
Q00688	FKBP3	Peptidyl-prolyl cis-trans isomerase FKBP3	Nucleus	1
P33992	MCM5	DNA replication licensing factor MCM5	Nucleus	1
O00442	RTCA	RNA 3'-terminal phosphate cyclase	Nucleus	1
Q08211	DHX9	ATP-dependent RNA helicase A	Nucleus	1
O95248	SBF1	Myotubularin-related protein 5	Nucleus	1
Q15003	NCAPH	Condensin complex subunit 2	Nucleus	1
O14595	CTDSP2	Carboxy-terminal domain RNA polymerase II polypeptide A small phosphatase 2	Nucleus	1
O60502	MGEA5	Bifunctional protein NCOAT	Nucleus	1
Q01844	EWSR1	RNA-binding protein EWS	Nucleus	1
P35250	RFC2	Replication factor C subunit 2	Nucleus	1
Q9BYK8	HELZ2	Helicase with zinc finger domain 2	Nucleus	1
P06400	RB1	Retinoblastoma-associated protein	Nucleus	1
Q5T0F9	CC2D1B	Coiled-coil and C2 domain-containing protein 1B	Nucleus	1
Q9H3F6	KCTD10	BTB/POZ domain-containing adapter for CUL3-mediated RhoA degradation protein 3	Nucleus	1
Q9HB07	C12orf10	UPF0160 protein MYG1, mitochondrial	Nucleus	1
Q13148	TARDBP	TAR DNA-binding protein 43	Nucleus	1
O75475	PSIP1	PC4 and SFRS1-interacting protein	Nucleus	1
Q70IA6	MOB2	MOB kinase activator 2	Nucleus	1
Q9HAV4	XPO5	Exportin-5	Nucleus	1
Q9UMS4	PRPF19	Pre-mRNA-processing factor 19	Nucleus	1
P51452	DUSP3	Dual specificity protein phosphatase 3	Nucleus	1
O60264	SMARCA5	SWI/SNF-related matrix-associated actin-dependent regulator of chromatin subfamily A member 5	Nucleus	1
P17029	ZKSCAN1	Zinc finger protein with KRAB and SCAN domains 1	Nucleus	1
Q7Z7E8	UBE2Q1	Ubiquitin-conjugating enzyme E2 Q1	Nucleus	1
Q15628	TRADD	Tumor necrosis factor receptor type 1-associated DEATH domain protein	Nucleus	1
P53803	POLR2K	DNA-directed RNA polymerases I, II, and III subunit RPABC4	Nucleus	1
O95260	ATE1	Arginyl-tRNA--protein transferase 1	Nucleus	1
Q13835	PKP1	Plakophilin-1	Nucleus	1
Q9Y4Z0	LSM4	U6 snRNA-associated Sm-like protein LSm4	Nucleus	1
O96019	ACTL6A	Actin-like protein 6A	Nucleus	1
P27694	RPA1	Replication protein A 70 kDa DNA-binding subunit	Nucleus	1
Q12800	TFCP2	Alpha-globin transcription factor CP2	Nucleus	1
Q9Y217	MTMR6	Myotubularin-related protein 6	Nucleus envelope	1
P50402	EMD	Emerin	Nucleus inner membrane	1
P23246	SFPQ	Splicing factor, proline- and glutamine-rich	Nucleus matrix	1
Q9BVC6	TMEM109	Transmembrane protein 109	Nucleus outer membrane	1
Q6WKZ4	RAB11FIP1	Rab11 family-interacting protein 1	Recycling endosome	1
Q15027	ACAP1	Arf-GAP with coiled-coil, ANK repeat and PH domain-containing protein 1	Recycling endosome membrane	1
Q08380	LGALS3BP	Galectin-3-binding protein	Secreted	1
Q15517	CDSN	Corneodesmosin	Secreted	1
P05109	S100A8	Protein S100-A8	Secreted	1
P02760	AMBP	Protein AMBP	Secreted	1
P04745	AMY1A	Alpha-amylase 1	Secreted	1
P01591	IGJ	Immunoglobulin J chain	Secreted	1
P03973	SLPI	Antileukoproteinase	Secreted	1
Q16610	ECM1	Extracellular matrix protein 1	Secreted	1
P81605	DCD	Dermcidin	Secreted	1
P00742	F10	Coagulation factor X	Secreted	1
P02774	GC	Vitamin D-binding protein	Secreted	1
P01137	TGFB1	Transforming growth factor beta-1	Secreted	1
Q8NBQ5	HSD17B11	Estradiol 17-beta-dehydrogenase 11	Secreted	1
O94919	ENDOD1	Endonuclease domain-containing 1 protein	Secreted	1
Q8NB37	PDDC1	Parkinson disease 7 domain-containing protein 1	Secreted	1
P01036	CST4	Cystatin-S	Secreted	1
P61916	NPC2	Epididymal secretory protein E1	Secreted	1
Q9UGM3	DMBT1	Deleted in malignant brain tumors 1 protein	Secreted	1
Q8TDL5	BPIFB1	BPI fold-containing family B member 1	Secreted	1
P00747	PLG	Plasminogen	Secreted	1
Q92520	FAM3C	Protein FAM3C	Secreted	1
P12429	ANXA3	Annexin A3	Unknown	1
Q8NHP1	AKR7L	Aflatoxin B1 aldehyde reductase member 4	Unknown	1
Q8IUR7	ARMC8	Armadillo repeat-containing protein 8	Unknown	1
Q5T2N8	ATAD3C	ATPase family AAA domain-containing protein 3C	Unknown	1
Q9BUH6	C9orf142	Uncharacterized protein C9orf142	Unknown	1
Q9H2I8	C10orf11	Leucine-rich repeat-containing protein C10orf11	Unknown	1
Q9H3H3	C11orf68	UPF0696 protein C11orf68	Unknown	1
A5YM72	CARNS1	Carnosine synthase 1	Unknown	1
P25686	DNAJB2	DnaJ homolog subfamily B member 2	Unknown	1
Q0PNE2	ELP6	Elongator complex protein 6	Unknown	1
Q9BTY7	FAM203A	Protein FAM203A	Unknown	1
Q96CD0	FBXL8	F-box/LRR-repeat protein 8	Unknown	1
Q9BVM4	GGACT	Gamma-glutamylaminecyclotransferase	Unknown	1
Q14161	GIT2	ARF GTPase-activating protein GIT2	Unknown	1
P42357	HAL	Histidine ammonia-lyase	Unknown	1
P01834	IGKC	Ig kappa chain C region	Unknown	1
P0CG05	IGLC2	Ig lambda-2 chain C regions	Unknown	1
Q14168	MPP2	MAGUK p55 subfamily member 2	Unknown	1
Q12980	NPRL3	Nitrogen permease regulator 3-like protein	Unknown	1
Q8IVD9	NUDCD3	NudC domain-containing protein 3	Unknown	1
Q8IYS1	PM20D2	Peptidase M20 domain-containing protein 2	Unknown	1
A1L390	PLEKHG3	Pleckstrin homology domain-containing family G member 3	Unknown	1
Q9NUJ7	PLCXD1	PI-PLC X domain-containing protein 1	Unknown	1
Q5R372	RABGAP1L	Rab GTPase-activating protein 1-like	Unknown	1
Q8N4U5	TCP11L2	T-complex protein 11-like protein 2	Unknown	1
Q8IV04	TBC1D10C	Carabin	Unknown	1
Q13077	TRAF1	TNF receptor-associated factor 1	Unknown	1
Q96PN8	TSSK3	Testis-specific serine/threonine-protein kinase 3	Unknown	1
Q9NUQ8	ABCF3	ATP-binding cassette sub-family F member 3	Unknown	1
Q9H3K6	BOLA2	BolA-like protein 2	Unknown	1
A6NI79	CCDC69	Coiled-coil domain-containing protein 69	Unknown	1
O76071	CIAO1	Probable cytosolic iron-sulfur protein assembly protein CIAO1	Unknown	1
P67870	CSNK2B	Casein kinase II subunit beta	Unknown	1
Q8TB03	CXorf38	Uncharacterized protein CXorf38	Unknown	1
Q8TAG9	EXOC6	Exocyst complex component 6	Unknown	1
Q08623	HDHD1	Pseudouridine-5'-monophosphatase	Unknown	1
Q6AI08	HEATR6	HEAT repeat-containing protein 6	Unknown	1
Q9ULT8	HECTD1	E3 ubiquitin-protein ligase HECTD1	Unknown	1
P20042	EIF2S2	Eukaryotic translation initiation factor 2 subunit 2	Unknown	1
Q96PE3	INPP4A	Type I inositol 3,4-bisphosphate 4-phosphatase	Unknown	1
Q8WZA0	LZIC	Protein LZIC	Unknown	1
Q9UGV2	NDRG3	Protein NDRG3	Unknown	1
Q99447	PCYT2	Ethanolamine-phosphate cytidylyltransferase	Unknown	1
Q8TF05	PPP4R1	Serine/threonine-protein phosphatase 4 regulatory subunit 1	Unknown	1
Q9H2H8	PPIL3	Peptidyl-prolyl cis-trans isomerase-like 3	Unknown	1
Q86WR7	PROSER2	Proline and serine-rich protein 2	Unknown	1
P11216	PYGB	Glycogen phosphorylase, brain form	Unknown	1
Q9BRR9	ARHGAP9	Rho GTPase-activating protein 9	Unknown	1
P61513	RPL37A	60S ribosomal protein L37a	Unknown	1
Q9HAC8	UBTD1	Ubiquitin domain-containing protein 1	Unknown	1
O75348	ATP6V1G1	V-type proton ATPase subunit G 1	Unknown	1
Q7Z3U7	MON2	Protein MON2 homolog	Unknown	1
